# Supplementary material for: Unravelling Vanillin Biosynthesis: Integrative Transcriptomic and Metabolomic Insights into Pod Development
Source: J Agric Food Chem. 2025 Jul 17;73(30):19094–106. doi: 10.1021/acs.jafc.5c05293 (PMC12314903; doi:10.1021/acs.jafc.5c05293)
Supplement: Supplementary file 2 [file jf5c05293_si_002.xlsx]

## Sheet: Table S1
Table S1. Quantification parameters for V. planifolia pods and leaves
UPLC-ESI-Q-TOF-MRM						Calibration curve
PubChem ID	Description	Retention time (min)	[M-H]-	Enhanced Duty Cycle (EDC)	Transfer collision energy (eV)	Concentration range (μg/mL)	R2	Slope (m)	LOD (μg/mL)	LOQ (μg/mL)
444539	trans-Cinnamic acid	2.3	147.037	103.04	15	0 - 10	0.9945	1.1921	0.00544507	0.0163352
637542	4-Coumaric acid	6.1	163.026	119.03	15	0 - 10	0.9964	261.78	0.000927597	0.00278279
689043	Caffeic acid	3.28	179.019	135.02	15	0 - 1	0.9951	586.59	0.000113209	0.000339627
445858	Ferulic acid	8.6	193.043	134.02	15	0 - 1	0.9992	112.59	7.08507e-05	0.000212552
126	4-Hydroxybenzaldehyde	3.79	121.016	92.02	25	0 - 20	0.9954	3.2088	0.107016	0.321048
348314471	3,4-Dihydroxybenzaldehyde	2.3	137.01	108	30	0 - 10	0.9962	14.105	0.00348255	0.0104477
HPLC-DAD					Calibration curve
PubChem ID	Description	Retention time (min)	Spectrophotometric detection (nm)	Reference wavelength (nm)	Concentration range (μg/mL)	R2	Slope (m)	LOD (μg/mL)	LOQ (μg/mL)
1183	Vanillin	7.14	280	600	0 - 75	0.9977	14.146	0.193057	0.579172
6452133	Vanillin 4-O-β-D-glucoside	3.42	280	600	0 - 75	0.9973	17.846	0.630436	1.89131

## Sheet: Table S2
Table S2. RNA-seq libraries general information
Library name	Time	Replicate	Tissue	N. of reads	N. of reads after trimming	% of mapping
VP11F	1	1	Fruits	36106141	32917523	90.94
VP12F	1	2	Fruits	25232781	24420874	91.5
VP13F	1	3	Fruits	35053918	33285056	83.84
VP14F	1	4	Fruits	22425015	21543610	93.98
VP15F	1	5	Fruits	24536108	23580418	92.95
VP21F	1	1	Fruits	33309775	30396306	94.15
VP22F	2	2	Fruits	16373834	15896033	91.52
VP23F	2	3	Fruits	24359804	23297387	96.09
VP24F	2	4	Fruits	19114305	18505896	93.02
VP25F	2	5	Fruits	14992545	14447361	90.1
VP31F	3	1	Fruits	30658975	27508199	92.3
VP32F	3	2	Fruits	12682128	12341664	87.97
VP33F	3	3	Fruits	29822945	28621756	81.46
VP34F	3	4	Fruits	29575549	28265478	92.35
VP35F	3	5	Fruits	17752902	17179040	94.72
VP41F	4	1	Fruits	32598271	29441611	86.01
VP42F	4	2	Fruits	9718721	9448239	84.86
VP43F	4	3	Fruits	18245896	17644523	94.73
VP44F	4	4	Fruits	28473759	27242739	94.55
VP45F	4	5	Fruits	12728664	12156066	87.65
VP51F	5	1	Fruits	36429057	33130557	91.16
VP52F	5	2	Fruits	11525281	11178557	88.8
VP53F	5	3	Fruits	21720383	20714950	93.87
VP54F	5	4	Fruits	25048417	23824147	94.08
VP55F	5	5	Fruits	11984059	11500442	86.91
VP11L	1	1	Leaves	18335530	15842246	67.94
VP12L	1	2	Leaves	17234827	14668628	62.5
VP13L	1	3	Leaves	22517825	21683927	86.59
VP14L	1	4	Leaves	26686075	25701848	92.22
VP15L	1	5	Leaves	12874386	12470802	88.34
VP21L	2	1	Leaves	18923611	18150142	75.7
VP22L	2	2	Leaves	23814085	23021060	90.85
VP23L	2	3	Leaves	24600286	23627423	86.96
VP24L	2	4	Leaves	27590971	26349963	82.48
VP25L	2	5	Leaves	25587647	21327593	85.73
VP31L	3	1	Leaves	19252248	16864825	69.87
VP32L	3	2	Leaves	17460257	15183911	63.68
VP33L	3	3	Leaves	19220752	18530325	74.68
VP34L	3	4	Leaves	23265250	22188282	88.48
VP35L	3	5	Leaves	22138151	18505049	74.57
VP41L	4	1	Leaves	24261465	21348037	64.3
VP42L	4	2	Leaves	18743376	17951660	87.54
VP43L	4	3	Leaves	21403439	20487502	63.9
VP44L	4	4	Leaves	27099311	23279020	69.68
VP45L	4	5	Leaves	23107584	22001561	88.04
VP51L	5	1	Leaves	21258109	20476262	83.95
VP52L	5	2	Leaves	25177992	24039161	90.69
VP53L	5	3	Leaves	15973341	15421459	81.63
VP54L	5	4	Leaves	18375119	17545425	82.67
VP55L	5	5	Leaves	27577092	26371427	86.78
*Time: 1: 1.5 MAP, 2: 2 MAP, 3: 4 MAP, 4: 6 MAP, and 5: 8 MAP
MAP: Monts after pollination

## Sheet: Table S3
Table S3. Gene ontology (GO) enrichment of differentially expressed genes (DEGs) based on transcriptomic data from pods
	1.5 / 2F MAP
ID	Source	Term ID	Term Name	Padj
1	GO:MF	GO:0005515	protein binding	1.094x10-16
2	GO:MF	GO:0140657	ATP-dependent activity	2.925x10-8
3	GO:MF	GO:0045182	translation regulator activity	6.573x10-6
4	GO:MF	GO:0008270	zinc ion binding	9.971x10-4
5	GO:MF	GO:0016874	ligase activity	2.953x10-3
6	GO:MF	GO:0044769	ATPase activity, coupled to transmembrane	2.546x10-2
7	GO:MF	GO:0001727	lipid kinase activity	2.730x10-2
8	GO:MF	GO:0043023	ribosomal large subunit binding	4.503x10-2
9	GO:MF	GO:0030674	protein-macromolecule adaptor activity	4.590x10-2
10	GO:MF	GO:0140993	histone modifying activity	5.601x10-2
11	GO:BP	GO:0009987	cellular process	2.211x10-28
12	GO:BP	GO:0042254	ribosome biogenesis	6.457x10-4
13	GO:BP	GO:0006624	vacuolar protein processing	1.651x10-3
14	GO:BP	GO:0051603	proteolysis involved in protein catabolic process	1.770x10-2
15	GO:BP	GO:0032787	monocarboxylic acid metabolic process	2.404x10-2
16	GO:BP	GO:0006354	DNA-templated trancription elongation	4.747x10-2
17	GO:BP	GO:0006650	glycerophospholipid metabolic process	5.052x10-2
18	GO:CC	GO:0005622	intracellular anatomical structure	1.008x10-51
19	GO:CC	GO:0016471	vacuolar proton-transporting V-type ATPase	5.767x10-4
	2 / 4F MAP
ID	Source	Term ID	Term Name	Padj
1	GO:MF	GO:0003824	catalytic activity	1.917x10-10
2	GO:MF	GO:0005488	binding	3.243x10-9
3	GO:MF	GO:0016818	hydrolase activity, acting on acid anhydrides	2.585x10-3
4	GO:MF	GO:0140657	ATP-dependent activity	3.904x10-2
5	GO:BP	GO:0009987	cellular process	7.291x10-19
6	GO:BP	GO:0050896	response to stimulus	6.684x10-5
7	GO:BP	GO:0051179	localization	7.822x10-4
8	GO:BP	GO:0051865	protein autoubiquitination	4.196x10-3
9	GO:BP	GO:0042592	homeostatic process	1.627x10-2
10	GO:BP	GO:0010948	negative regulation of cell cycle process	2.141x10-2
11	GO:BP	GO:0019752	carboxilic acid metabolic process	4.646x10-2
12	GO:BP	GO:0051274	beta-glucan biosynthetic process	5.826x10-2
13	GO: CC	GO:0005622	intracellular anatomical structure	9.153x10-22
	4 / 6F MAP
ID	Source	Term ID	Term Name	Padj
1	GO:MF	GO:0046480	galactolipid galactosyltransferase activity	4.986x10-2
2	GO:MF	GO:0102996	beta, beta digalactosyldiacylglycerol	4.986x10-2
	6 / 8F MAP
ID	Source	Term ID	Term Name	Padj
1	GO:MF	GO:0016168	chlorophyll binding	8.285x10-7
2	GO:MF	GO:0005488	binding	8.474x10-4
3	GO:MF	GO:0003729	mRNA binding	1.407x10-2
4	GO:MF	GO:0005198	structural molecule activity	1.613x10-2
5	GO:BP	GO:0015979	photosynthesis	8.149x10-8
6	GO:BP	GO:1901564	organonitrogen compound metabolic process	9.106x10-4
7	GO:BP	GO:0009628	response to abiotic stimulus	2.120x10-2
8	GO:BP	GO:1901575	organic substance catabolic process	2.462x10-2
9	GO:CC	GO:0005737	cytoplasm	8.589x10-19
10	GO:CC	GO:0000325	plant-type vacuole	2.254x10-2
	MF: Molecular Function, BP: Biological Process, CC: Cellular component
	MAP: Monts after pollination

## Sheet: Table S4
Table S4. Gene ontology (GO) enrichment of differentially expressed genes (DEGs) based on transcriptomic data from leaves
	1.5 / 2L MAP
ID	Source	Term ID	Term Name	Padj
1	GO:MF	GO:0005515	protein binding	1.094x10-9
2	GO:MF	GO:0140640	catalytic activity, acting on a nucleic acid	3.039x10-6
3	GO:MF	GO:0052742	phosphatidylinositol kinase activity	8.485x10-4
4	GO:BP	GO:0071840	cellular component organization or biogenesis	5.013x10-15
5	GO:BP	GO:0048856	anatomical structure development	7.720x10-11
6	GO:BP	GO:0034660	ncRNA metabolic process	4.462x10-4
7	GO:BP	GO:0046488	phosphatidylinositol metabolic process	2.370x10-3
8	GO:BP	GO:0042254	ribosome biogenesis	4.893x10-3
9	GO:BP	GO:0000278	mitotic cell cycle	3.642x10-2
10	GO:CC	GO:0005622	intracellular anatomical structure	3.705x10-18
11	GO:CC	GO:1902494	catalytic complex	6.790x10-3
	2 / 4L MAP
ID	Source	Term ID	Term Name	Padj
1	GO:MF	GO:0003729	mRNA binding	1.845x10-2
2	GO:CC	GO:0043229	intracellular organelle	4.860x10-9
	4 / 6L MAP
ID	Source	Term ID	Term Name	Padj
1	GO:MF	GO:0003824	catalytic activity	2.944x10-15
2	GO:MF	GO:0005200	structural constituent of cytoskeleton	5.109x10-3
3	GO:MF	GO:0046906	tetrapyrrole binding	1.479x10-2
4	GO:MF	GO:0045330	aspartyl esterase activity	4.947x10-2
5	GO:MF	GO:0030599	pectinesterase activity	5.373x10-2
6	GO:BP	GO:0071554	cell wall organization or biogenesis	4.487x10-21
7	GO:BP	GO:0009056	catabolic process	5.022x10-6
8	GO:BP	GO:0007010	cytoskeleton organization	3.331x10-4
9	GO:BP	GO:0050896	response to stimulus	4.213x10-4
10	GO:BP	GO:0042743	hydrogen peroxide metabolic process	5.197x10-3
11	GO:BP	GO:0007017	microtubule-based process	1.966x10-2
12	GO:BP	GO:0048856	anatomical structure development	4.763x10-2
13	GO:CC	GO:0110165	cellular anatomical entity	7.191x10-23
	6 / 8L MAP
ID	Source	Term ID	Term Name	Padj
1	GO:MF	GO:0003824	catalytic activity	3.233x10-2
2	GO:BP	GO:0009628	response to abiotic stimulus	1.836x10-2
3	GO:BP	GO:0090351	seedling development	5.461x10-2
4	GO:CC	GO:0005737	cytoplasm	1.380x10-3
5	GO:CC	GO:0009526	plastid envelope	2.293x10-2
6	GO:CC	GO:0009579	thylakoid	2.673x10-2
	MF: Molecular Function, BP: Biological Process, CC: Cellular component
	MAP: Monts after pollination

## Sheet: Table S5
Table S5. Non-targeted metabolomic analysis of fruits (F) and leaves (L) of V. planifolia at different developmental stages. Average normalised relative abundance per sample
PubChem ID	Description	Ionisation mode	1.5 F	2 F	4 F	6 F	8 F	1.5 L	2 L	4 L	6 L	8 L	QCs
19	2,3-Dihydroxybenzoic acid	Positive	12.0414	9.7132	33.9812	26.4916	17.0063	11.0546	18.5554	16.1102	12.5413	13.2805	15.0071
118	4-Aminobutyraldehyde	Positive	0.714357	0.715161	2.05449	3.01682	5.80869	2.93247	1.02494	3.7611	2.03768	1.71679	0.709325
125	4-Hydroxybenzyl alcohol	Positive	35.5264	28.0332	26.4758	23.1845	20.6362	7.72986	9.41627	8.25853	11.6377	7.64633	18.139
126	4-Hydroxybenzaldehyde	Positive	0.679364	7.36914	21.7432	28.7585	22.0585	0.014968	0.00880974	0.0262466	0.0397782	0	12.6588
135	4-Hydroxybenzoic acid	Negative	0	0	0	0.609714	1.44894	10.3774	2.72835	5.21243	5.62158	4.49596	0.928802
176	Acetic acid	Negative	0.058624	1.55746	16.7331	21.7423	20.5799	0	0	0	0	0	4.63688
203	Allantoic acid	Negative	166.544	92.9533	77.4366	65.0058	16.2232	8.43659	10.0481	18.104	29.8261	18.9813	71.6705
240	Benzaldehyde	Positive	8.55792	7.17014	5.31535	4.23717	5.08082	1.99875	3.34047	2.23003	4.47269	2.73742	4.04553
323	Coumarin	Positive	9.81552	5.03284	5.7828	0.0637383	0	0.157992	1.29472	0.0747704	0.00567037	0.047744	2.20867
458	S-Methylmethionine	Positive	0.537947	0.610416	7.87473	2.89636	0.645033	0.354202	0.557718	0.0888142	0.434536	0.0503949	0.258693
525	Malic acid	Positive	4.17001	4.35586	10.0934	5.75491	9.18782	1.10071	1.81782	1.54965	2.2322	1.34297	6.73802
528	Acetylhomoserine	Negative	4.81357	4.30641	5.94665	7.28897	4.73475	1.4195	2.26932	1.57835	1.15799	1.16959	5.27676
668	Dihydroxyacetone phosphate	Negative	5.6364	7.98059	2.36	1.22065	0	1.96634	5.84996	0.30194	2.84263	1.20085	3.50999
669	1-Deoxy-L-glycero-tetrulose 4-phosphate	Negative	1.6594	3.01407	0.056009	0.112786	0.110758	1.38882	2.08334	1.03808	2.83799	1.11454	1.04401
743	Glutaric acid	Positive	17.3248	18.694	13.6584	7.14622	6.87638	11.5789	14.5831	9.41819	11.017	10.3427	6.65367
802	Indole-3-acetic acid	Positive	0.0320034	3.50164	2.23715	1.66104	2.27136	0	0	0	0	0	1.04295
937	Nicotinate	Negative	0.376597	0.823353	15.852	77.3974	122.261	0.2026	0.548786	0.336096	0.393132	0.412886	33.3034
938	Nicotinic acid	Positive	3.91608	2.36607	6.37846	6.61117	6.56457	2.54284	2.73976	3.01434	3.42427	2.33715	4.56008
979	4-Hydroxyphenylpyruvic acid	Positive	2.64059	1.7242	0.43495	0.0412022	0.0120971	0.73637	3.07872	0.239839	4.9383	4.25516	1.27215
983	Triphosphoric acid	Positive	4.87419	3.9549	2.56171	2.21146	2.44354	3.61035	6.1986	4.53187	5.51676	6.88849	6.22599
998	Phenylacetaldehyde	Positive	0.0499733	1.2453	3.39436	3.53353	3.18591	0	0	0	0	0	1.78248
1021	Porphobilinogen	Positive	7.52044	8.23741	6.54051	5.80541	4.74999	8.05618	8.03806	7.41896	5.46249	9.67588	6.98459
1060	Pyruvic acid	Negative	1.56767	1.77155	2.7192	2.14006	2.3813	1.7441	2.00343	2.09222	1.3209	1.56814	1.52862
1061	Phosphate	Negative	8.61977	11.8168	21.3701	24.8314	29.2822	7.39954	6.62605	11.6726	8.84972	12.8869	8.94491
1081	Citramalic acid	Negative	12.554	6.20349	0	0	0	2.26573	5.75815	0.615363	19.8223	12.0218	6.12517
1179	Uroporphyrinogen III	Positive	1.84778	1.21012	0.482477	0.966842	0.586614	16.8038	6.95486	10.5066	12.0821	11.7677	5.18618
1183	Vanillin	Negative	0.0530964	0.0706609	2.45938	10.1917	5.20917	0	0	0	0	0	3.40889
1678	3-Nitropropionic acid	Positive	2.20887	3.36612	6.46717	17.6851	25.1445	2.57676	2.22131	3.01012	2.60147	2.44529	8.56788
1826	5-Hydroxyindoleacetic acid	Positive	11.5767	19.493	20.5993	16.6021	14.3622	3.41186	5.15616	3.20319	5.2361	3.69497	9.66748
2775	5,7-Dimethoxycoumarin	Negative	4.86022	3.96179	7.58704	5.69303	3.1208	1.32085	1.11112	1.55107	1.97804	1.12951	2.87143
3442	Fusaric acid	Positive	11.4877	11.6008	12.5767	5.6156	2.24533	1.43342	3.2139	0.973323	1.49343	2.12716	6.32621
3806	Juglone	Positive	4.45638	2.85767	0.700866	0.217407	0.0676266	14.3231	44.6585	10.8858	28.9068	30.9571	10.4544
4553	N-(2-Cyclohexyloxy-4-nitrophenyl)methanesulfonamide	Negative	9.74094	10.7254	173.033	417.785	471.201	17.86	19.5095	22.4508	21.7544	20.4162	163.084
5950	L-alanine	Positive	4.0407	5.09282	5.69007	7.62068	10.6922	2.90161	2.57848	3.56402	3.10827	3.30635	4.71052
5951	L-Serine	Negative	5.511	7.78102	10.0753	6.36461	4.54529	24.7674	39.8192	22.4638	23.6997	23.9793	12.3135
5962	L-Lysine	Positive	0	0	0	0	0	4.07599	9.23604	4.03849	3.31593	5.92107	2.29177
6140	L-Phenylalanine	Positive	9.25816	17.0323	4.1674	3.75116	2.58445	4.97448	7.02998	5.91424	5.10814	5.63694	7.31097
6175	Cytidine	Negative	1.36858	4.72199	7.65135	4.40746	0.566948	0.161442	1.00591	0.554482	0.66414	0.409166	3.25897
6255	D-Maltose	Positive	118.573	93.8415	146.513	47.9002	57.6427	44.0677	60.0489	40.0068	40.312	36.1213	72.5442
6267	L-Asparagine	Positive	0.625048	0.403142	2.90001	13.1508	12.3495	0.0206677	0.0159795	0.0221734	0.0357369	0.012721	3.98135
6288	L-Threonine	Positive	17.248	28.6606	10.6681	0.813479	0	3.05563	10.8179	0.169038	6.65224	2.46628	12.291
6305	L-Tryptophan	Negative	0	0	0	2.49267	7.48567	0	0	0	0	0	1.31019
7121	3,4-Dimethoxybenzoic acid	Positive	0.430802	0.402487	2.2928	2.504	3.07061	8.18633	4.58743	4.87506	3.50649	7.15424	4.24122
7601	Phenethyl phenylacetate	Positive	17.714	18.51	20.6849	20.7256	27.9811	17.2271	15.7526	19.5616	16.7898	15.9804	14.8172
8094	Heptanoic acid	Positive	5.92204	3.18547	2.31502	2.62353	2.93757	2.37339	1.90244	2.40221	2.44879	1.84123	2.72402
8468	Vanillic acid	Negative	16.8772	7.03645	0	0.201431	0	3.75545	2.22756	4.95523	9.99712	5.32558	6.45471
8629	Uridine-5'-diphosphate-glucose	Negative	166.857	189.092	232.249	177.875	191.473	87.8559	163.291	86.3503	91.8358	123.399	115.983
9500	6-Aminonicotinamide	Negative	1.09095	2.40365	3.20465	2.52429	3.36465	2.00388	2.63539	1.36906	2.28704	1.62851	1.48989
9700	5-Thymidylic acid	Positive	0.0245529	0.302187	0.117043	0.0845313	0.523379	8.26743	4.89281	8.47492	7.38195	4.66662	4.64877
10253	Salicyluric acid	Positive	2.04311	2.31577	1.02347	2.54639	2.93996	13.5478	10.6157	12.6111	7.20167	10.092	6.30269
10621	Hesperidin	Negative	0	0	0	9.04478	26.235	0	1.09976	0	0	0.0024989	3.38287
10690	D-Gluconic acid	Positive	4.81577	0.892259	2.98859	2.58229	2.27972	0.155899	0.233111	0.504645	1.06285	0.276821	1.51209
10927	Butyramide	Positive	2.50151	2.75713	0.979865	1.53794	0.0935371	0.0660169	0.0870152	1.80222	0.415832	0.0803429	2.11028
11082	6-Aminopenicillanic acid	Positive	0	0.530645	0.0986766	0.0772159	0	11.2251	15.9743	11.9633	13.7126	14.1072	7.58217
11197	Tetracosanoic acid	Positive	3.56669	4.03176	5.88164	6.43645	7.10006	4.08192	3.92704	4.12018	3.76364	4.0416	4.78175
11503	N-Methylphenethylamine	Positive	16.2707	22.4286	4.22927	5.37223	8.18445	17.5517	19.9691	16.2049	17.6394	18.2362	18.4158
12135	Cinnamamide	Positive	1.76176	3.56751	6.74519	2.10686	0.262866	0.0658775	0	0.0649895	0.0647197	0.0104788	1.40073
12161	4-Methylstyrene	Positive	3.17168	2.95721	1.3499	1.34776	1.17435	4.59706	7.26057	4.15676	3.91418	4.72765	3.9651
12206	Methyl valerate	Positive	31.5234	27.0536	13.1889	15.0861	11.4085	12.1225	20.7019	12.366	13.2036	15.4905	21.5472
12584	Ammelide	Negative	12.7478	6.34654	0.0307459	0	0	4.25465	15.5022	2.27775	18.2951	12.1627	8.6881
12587	4-Methylpentanoic acid	Positive	5.22932	3.13307	2.05882	2.46106	2.66319	1.89134	1.45	1.9801	2.00579	1.4317	2.06932
13711	2'-Deoxycytidine	Positive	33.2272	15.8768	14.5394	9.30223	7.28115	15.2768	11.5932	11.1057	16.3334	14.8246	12.3083
16330	Butyl salicylate	Negative	12.4411	9.05736	10.4106	9.64442	7.94337	12.4625	7.44889	13.1876	7.97207	7.22421	11.2618
20401	5-Methoxyindole-2-carboxylic acid	Positive	0.346303	1.97465	2.6387	2.30716	3.15568	0.262068	1.66404	0.62552	0.438244	0.558908	1.51938
20818	Benzyl sulfate	Negative	2296.23	2193.54	1560.44	1280.8	1139.08	1836.49	2435.93	1661.59	1717.81	1775.43	1757.73
21222	Atheroline	Negative	8.7658	4.34125	0	0	0	3.00596	12.4711	0.952676	20.16	15.0554	5.40303
21236	L-Norleucine	Negative	11.1286	12.945	18.4797	17.2838	19.3985	11.9496	12.029	12.908	10.1687	10.6093	9.23261
25945	5-Hydroxypentanoic acid	Positive	10.3679	3.40974	4.64118	2.58647	3.01624	6.7015	13.7386	7.47342	7.00639	6.53644	7.68232
29232	Cyanidin 3-O-rutinoside betaine	Negative	18.8697	14.8025	16.779	16.6196	10.9897	14.7949	11.5345	16.8522	16.0293	15.8207	13.3425
29746	Geosmin	Positive	2.03436	2.39852	2.23524	2.33278	5.38778	2.36729	2.13685	3.38572	2.95864	2.21243	2.01422
35960	4-Vinylsyringol	Positive	0.552305	0.324021	0.394914	1.01954	0.344819	26.6959	12.962	16.4572	12.247	21.9801	9.97237
47579	N-Phenylacetylphenylalanine	Positive	4.41076	1.77535	0.0936925	0.232101	0.060208	0.457961	0.153419	0.482335	0.551455	0.300522	1.49191
61200	2-Hydroxy-4-methylbenzaldehyde	Positive	2.43652	1.36902	0.532476	0.39447	0.199163	1.94282	5.85928	1.35582	4.61412	4.5337	2.07708
62852	B-Octylglucoside	Positive	26.4794	12.6935	1.88593	3.11959	1.53375	2.0109	0.371709	1.23147	2.8507	1.0665	8.15682
64982	Baicalin	Positive	11.8397	6.41493	3.21439	2.63778	2.3051	11.0402	6.92835	7.1249	7.82677	8.39947	8.04071
65084	Gallocatechin	Positive	125.687	231.313	179.794	175.303	108.178	3.29827	3.18067	3.23867	2.6758	2.7807	123.92
65751	Physodic acid	Negative	0.432894	1.25973	37.3037	25.4178	14.2334	18.4932	21.8895	11.7279	15.3543	17.5423	1.38078
68112	5-Hydroxyflavone	Positive	0	0	2.73963	19.0615	24.8799	0	0	0	0	0	9.89443
69141	4-Hydroxyquinoline	Positive	5.76166	4.54632	10.6489	2.57036	2.21816	1.14349	0.821002	0.247765	0.555488	0.332836	4.81373
72978	Soulattrolide	Negative	5.5123	5.06397	2.88788	0.346317	0.0948785	12.247	8.96634	13.1224	8.6397	9.4908	3.02092
73086	N-Glycyl-L-serine	Negative	0.457117	0.370123	0.349111	4.32699	3.50824	2.71265	1.71898	3.24825	2.63009	2.68535	2.5116
80220	1-Methylxanthine	Negative	3.17871	2.54334	2.11007	2.76846	3.37076	0.294862	0.564305	0.320542	0.280005	0.357707	1.64992
83525	L-Alanyl-L-proline	Negative	3.42351	1.74716	0.0395607	0.198439	0.383415	19.0742	61.4375	11.6751	36.6929	36.9854	17.699
87653	2-(2-Aminoethyl)thiazole	Negative	2.25108	2.17026	14.0201	12.7591	10.0981	3.44947	3.31902	3.84618	2.51962	3.93091	1.81734
87691	Loganin	Negative	4.88115	5.07442	2.74991	3.35462	3.75074	5.45415	6.94263	5.78002	4.07821	6.28059	4.62367
87704	1,2-O-Isopropylidene-D-glucofuranose	Positive	0.280145	0.61545	0.738431	0.292036	0.537063	7.35129	7.12245	7.38033	6.60158	8.22367	1.94012
88708	Gentiopicroside	Negative	0.408646	0.54124	0.665631	1.52581	1.88094	3.14325	2.95973	5.9679	3.28396	3.64239	2.80285
94176	D-Erythrose	Positive	5.6101	7.19181	9.28624	11.038	16.1778	5.03316	5.00703	5.77787	5.84753	6.42174	6.21891
94418	Hippuryl-histidyl-leucine	Positive	70.1612	31.375	23.5797	13.5421	10.6267	15.7058	30.1407	11.8491	17.5671	25.6501	22.2201
94448	Panose	Negative	6.35937	7.18392	0.448578	0.0768813	0.176894	4.33052	2.86894	2.0591	4.81817	2.62634	2.57388
94715	D-Glucuronic Acid	Negative	0.400254	0.578409	1.51546	3.62039	8.05117	4.74438	5.86653	5.26621	3.34224	4.72373	2.06765
95086	Dehydrodivanillin	Positive	0	0	0.673741	12.1273	15.7212	0	0	0	0	0	4.13841
96009	4-Hydroxyphenyl acetate	Positive	0.92122	1.41524	8.7403	21.5939	27.7944	5.92607	7.11535	6.74567	6.60506	6.89099	12.4656
97472	4-Hydroxybenzylamine	Positive	1.32309	1.31416	1.29649	0.321663	0.0265622	0.0158388	0	0.0701701	0.164071	0	0.513673
99281	Glycyl-4-aminobutyric Acid	Positive	0.042731	0.478996	0.0487816	0	0	4.57409	7.71123	6.9218	7.10989	7.31505	0
101211	Chimaphilin	Positive	0	0.0295705	0.315495	0	0.210267	4.24358	3.14169	3.9194	2.92228	3.29644	1.86806
102530	2-Amino-4-phenylbutanoic acid	Positive	9.31075	2.2089	2.89835	2.48725	0.507285	0.812576	2.07999	0.884513	1.69183	1.064	5.0804
107935	Legumelin	Negative	0	0	10.7665	16.7189	13.6916	0	0	0	0	0	1.43461
107963	trans-3'-hydroxycotinine	Positive	0.0907317	0.304642	0.409797	9.63619	8.01249	0.047907	0.106708	0.0404571	0.0160349	0.0391605	1.54119
110975	Ethyl 3-hydroxyoctanoate	Positive	12.4804	9.39092	20.1893	20.9249	24.9627	9.42815	9.61104	10.4178	9.73582	9.3731	10.0787
119533	Neolinustatin	Negative	1.82813	14.012	14.0791	8.43386	7.11947	0	0	0	0	0	5.02758
122121	Phytosphingosine	Positive	22.2522	27.3462	21.6004	20.3586	30.3519	25.5165	29.52	23.9046	29.6139	24.9106	18.835
122337	L-Glutamic acid 5-benzyl ester	Positive	0.224198	2.09792	0.51247	0.0433878	2.81572	7.86639	2.49445	4.48307	3.90296	2.43282	1.82246
124352	1-Ethoxymethyl-5-fluorouracil	Positive	0	0.260355	3.98632	27.4864	35.8917	1.54875	0.266022	1.56258	1.35798	1.26965	10.2996
127871	Veranisatin B	Negative	9.20574	8.59772	0	0.264719	0.0203569	9.97818	12.2217	7.09926	6.91086	9.6151	3.96953
130901	Squamone	Negative	15.9959	17.1806	34.4924	25.7326	27.5184	18.9679	17.7224	18.5821	15.1513	16.4711	13.3414
132594	Uralenneoside	Positive	0	0	0.203969	18.8921	19.269	0	0	0	0	0	10.9521
150833	Allophanic acid	Negative	17.6297	36.5942	106.231	80.3802	87.3866	19.8435	20.1403	21.0614	20.199	21.0202	21.1505
150841	Imidazole-4-acetaldehyde	Negative	10.0504	10.2898	12.1383	10.3607	8.38124	10.9847	8.36942	14.0645	12.5888	12.2336	8.9292
152204	N-acetyl-L-threonine	Negative	9.45594	7.44553	13.9906	11.2445	5.40702	2.88898	3.09382	2.58256	3.52896	2.23659	6.10553
152239	2-Oxoglutaramate	Negative	2270.46	2177.7	1454.71	1175.64	1039.22	1784.44	2400.24	1569.67	1646.78	1717.2	1732.67
152322	L-histidyl-L-proline	Positive	0.0404273	0.0351297	0	0	0	1.33171	0.648872	2.11418	2.78738	1.91013	0.83586
152981	Pyroglutamylglycine	Negative	0	0.0786306	5.04252	13.1246	14.6907	0	0	0	0	0	4.90521
157841	Ustiloxin C	Negative	0	0	1.83695	5.5551	18.4641	0	0	0	0	0	0
158144	8-Epiloganic acid	Negative	18.9704	12.4205	0.808644	0.125679	0	106.067	375.213	83.8424	176.787	171.283	107.376
158739	2-Methoxystypandrone	Positive	0.16014	0.148398	12.0518	32.9596	19.8238	0	0	0	0	0	9.98045
159134	Scabraside	Negative	59.7414	116.711	0.25747	3.48101	5.34788	14.8994	55.0119	14.7613	33.9549	60.17	33.8585
161036	Sweroside	Positive	4.78938	0.878127	0.06212	0.278066	0.236163	0.872195	0.777135	0.817055	1.01409	0.858477	1.61308
163263	Sclareol	Negative	82.1898	84.9904	12.9278	25.1874	12.2417	2.91626	7.16018	4.07917	5.94896	5.49034	44.8001
167666	Barbatic acid	Negative	378.901	230.402	0.0437018	0	0	5.02155	33.9133	8.4699	28.2154	25.548	61.9486
169511	Tracheloside	Negative	6.90785	21.2704	12.4945	14.1982	10.5882	18.7277	28.2653	25.3178	19.3851	23.1247	13.7489
169607	Elenolic acid	Positive	0.225357	0.172467	0.0417266	0.145041	0	29.6184	17.6128	19.549	21.7139	29.1741	12.9561
171548	Biotin	Positive	4.09753	4.03529	2.76462	2.77281	2.54837	1.36193	1.51028	1.26093	1.27134	1.46477	2.07228
181842	Diosbulbinoside F	Negative	0	0.180634	4.95602	9.80176	12.5867	15.199	10.5355	15.7106	13.2414	9.43448	4.47494
184877	Kuwanon L	Negative	24.2755	31.4862	44.6152	35.2514	29.0831	31.1674	27.7239	31.1217	25.5216	35.5795	19.2033
185208	2-(4-Methoxyphenethyl)chromone	Negative	0.604142	1.07539	1.786	5.30121	3.38433	0.829893	0.439544	5.02746	0.263187	5.75914	2.24289
188244	Allantoxanamide	Negative	0.116445	0.0619945	0.246064	1.04401	5.18326	0	0	0.124076	0	0	0.311172
193349	Indigoidine	Negative	1.39519	1.38246	2.31636	16.3153	14.9409	1.55276	2.91114	0.974146	1.62616	3.24355	2.03994
195334	5-hydroxyindole thiazolidine carboxylate	Positive	13.5133	9.82547	5.78701	4.52309	3.89726	13.1863	9.82464	9.60747	10.7169	11.3922	11.2972
198494	Rubrolone	Negative	0	0	3.66517	16.954	16.8434	0	0	0	0	0	4.71699
246484	6beta-Hydroxy-D-homo-17a-oxaandrost-4-ene-3,17-dione	Negative	0	0.0477324	0.00198899	0.0690232	0.014769	18.7181	4.46575	22.185	13.2344	11.0272	3.23357
323895	Lappaol B	Positive	11.9383	8.03314	7.9124	6.64693	4.09207	16.9623	6.50649	11.2252	15.3798	14.9858	8.74892
334704	Marmesin	Positive	0.133876	0	3.57978	33.8329	44.3288	0	0	0	0	0	15.231
348458	n-Ethylasparagine	Negative	0	0	0	0	0	34.1137	36.1309	35.0505	32.0692	34.6585	18.3683
364666	Aloeresin B	Positive	0.124473	0.811163	0.324512	0.375117	0.837364	3.6477	5.00696	3.98715	3.50945	3.05396	3.33384
404571	5,7-Dihydroxy-3-(3-hydroxy-4-methoxybenzyl)-4-chromanone	Negative	0.118039	0.442695	5.62051	10.6675	6.69543	0	0	0	0	0.0557939	4.29605
409140	Benzyl glycinate	Positive	0.267132	10.3125	9.1745	6.18411	7.93162	0	0	0	0	0	3.96608
439192	L-Sorbose	Negative	11.132	14.1226	44.0014	38.7221	56.3676	6.34675	6.06938	12.7877	16.7801	23.0025	4.334
439280	5-Hydroxy-L-tryptophan	Positive	0.880608	1.08612	1.21826	1.83983	2.09319	2.60927	3.7834	2.04779	2.32146	2.81521	1.84806
439531	Stachyose	Negative	1.19481	8.82344	9.22582	6.47503	7.19713	12.0112	14.604	12.209	10.2995	12.622	7.26524
439552	Inulobiose	Positive	0.139651	24.9125	1.3404	50.3176	45.9017	0.119468	0	0.865735	9.3555	7.14924	0.186456
439878	N-Glucosylnicotinate	Positive	2.12684	2.18038	2.27661	2.28135	2.36056	4.14745	4.54424	3.98594	3.95467	4.57966	3.07258
439881	Histidine glutamate	Positive	5.02859	4.65224	3.96548	5.25315	4.77153	11.3339	9.06943	10.5897	9.99726	9.03705	6.03896
440002	N-Glycosyl-L-asparagine	Negative	10.7147	13.3043	0.743175	0.0966019	0	0.646081	0.261714	1.7384	1.18263	1.20367	4.54076
440113	4-Hydroxyphenylacetaldehyde	Positive	0.862432	1.62841	4.6698	7.70082	15.6409	1.24213	1.25648	1.97564	1.88291	1.21022	3.89682
440215	Isoflavone 7-O-beta-D-glucoside	Negative	5.22909	3.12839	4.53156	5.72263	5.93811	7.0459	3.65726	7.33102	5.05331	4.62569	5.27272
440238	N(alpha)-gamma-L-Glutamylhistamine	Negative	7.50736	10.1029	18.5804	17.2615	20.5495	13.656	12.1018	12.4582	12.9577	12.5273	7.77164
441434	Verbascose	Negative	0.282061	0.664235	0.320121	0.0545987	0.0602899	13.8344	51.357	15.6979	19.9743	23.7873	6.79572
441444	2,5-Dihydrophenylalanine	Positive	3.32841	3.38812	3.84412	1.90748	1.39433	0.279885	0.666442	0.13464	0.219889	0.417425	1.75656
441446	Chaulmoogric acid	Negative	1.51348	0.618777	0	0	0	0.381375	1.40735	0.203343	2.09996	1.64617	0.879561
441697	6-Hydroxycyanidin	Positive	9.17975	6.78134	2.12479	1.47677	1.4428	9.33373	8.20079	7.08406	8.6406	8.42764	7.1158
441812	Zapoterin	Negative	0	0	1.82843	6.27889	22.4156	0.283182	0	0.740694	0.201571	0.337727	0
441831	Podecdysone B	Negative	1.40989	1.57237	0.714902	0.577175	1.26134	3.87996	2.56498	3.02984	1.94745	2.06994	1.62181
442006	Baliospermin	Positive	0.329351	0.368707	2.70965	2.8515	3.07297	2.2805	2.524	1.77946	1.48489	1.5465	1.90523
442160	Alangimarine	Negative	27.3169	25.3753	15.624	13.4036	8.06933	0.136498	1.52513	0.179906	0	0	14.339
442317	Luguine	Positive	0	1.43831	9.31315	16.3614	16.1234	0	0	0	0	0	6.13532
442412	Glycyphyllin	Negative	14.2199	4.27049	27.983	81.4282	86.8848	1.39048	1.15394	4.60462	1.60711	0.4488	27.603
442415	6-Methoxyaromadendrin 3-O-acetate	Negative	0.941291	0.790454	6.26986	4.62583	3.95912	1.75236	3.20475	2.29229	1.79915	2.60685	0.374937
442416	Agnuside	Positive	0.459864	0.62429	14.8643	41.1477	56.9935	1.78394	2.56131	2.04372	1.78128	2.19032	22.3244
442424	Genipin	Positive	0.455333	6.52169	3.27989	3.69241	2.19725	0	0	0	0	0	4.0562
442544	Tremulacin	Positive	1.5744	1.56828	0.957857	1.66145	1.80162	9.60415	3.55423	6.52096	7.593	7.27639	5.99683
442813	Ononin	Positive	0	4.71315	24.335	39.7719	42.0368	0.0100459	0.0204977	0	0.0439863	0.0481361	13.4082
442990	Turgorin	Negative	11.2162	11.718	12.4068	9.63195	8.91101	3.02044	6.59174	3.75518	4.61353	4.69523	2.05952
443328	Lamioside	Negative	158.436	165.267	99.208	90.7032	97.2795	173.141	206.996	175.738	136.029	181.07	103.806
443711	Aminofructose 6-phosphate	Positive	11.9588	12.8308	8.38245	3.04847	3.13559	7.3144	13.0708	18.9454	18.4736	12.66	18.9597
443736	2-Oxo-4-hydroxy-4-carboxy-5-ureidoimidazole	Negative	0.178125	0.418185	0.248683	0.329106	0.504337	5.00969	4.03486	3.64617	2.16118	2.86037	1.06343
443917	Pelargonidin 3-O-rutinoside	Negative	53.044	51.8444	54.7329	44.8098	38.0399	78.5887	61.0748	83.3075	60.1785	71.0808	57.6665
444539	trans-Cinnamic acid	Negative	4.2378	4.42942	0.711031	2.27955	1.07501	0.0816406	0.124616	0.208237	0.194835	0.132121	2.1661
444876	L-Isoleucyl-L-Proline	Negative	2.30773	2.72027	2.54647	2.12122	1.6486	3.98776	2.28522	5.05615	3.4194	3.46301	2.89236
445032	L-arginine amide	Negative	0	0	0	0	0	2.44572	1.23642	4.23806	3.49071	2.46336	0.694023
445858	Ferulic Acid	Negative	2.07002	2.5533	1.81286	1.24479	1.13383	1.69644	1.14081	3.37566	1.90564	2.2864	3.02818
447123	S-(Hydroxymethyl)glutathione	Positive	2.06664	8.70852	10.7528	7.23486	9.85486	6.82833	11.7029	8.15937	7.56145	7.97595	7.34836
447364	4-Hydroxy-3-nitrophenylacetic acid	Negative	0	0.0575176	1.2725	1.00663	0.208062	0.987849	5.33418	1.0818	2.77634	3.87034	1.64287
448696	Glycolaldehyde phosphate	Positive	2.41694	2.84721	3.54286	3.74159	4.60306	2.49335	2.90507	2.69561	2.60866	2.79826	1.9052
449093	Zeatin	Positive	14.6806	12.5048	16.7943	15.1266	16.6143	7.40704	9.61904	8.62614	9.67356	7.98367	7.77842
468285	Phenethyl 6-galloylglucoside	Negative	0.810161	1.88499	7.00635	17.5023	29.4268	2.21517	1.30128	3.18096	3.89878	2.01505	7.5649
486612	Matairesinoside	Negative	26.746	85.7033	72.486	34.8269	22.551	13.0298	42.5893	21.6781	12.0332	23.0236	27.5922
500376	Yamogenintetroside B	Positive	1.93427	6.5098	0.901435	0.0223995	0	8.83047	0.0566882	0.150412	0.935028	2.32325	2.1521
515717	L-Glutamyl-L-Tyrosine	Positive	17.8174	15.7152	8.7807	6.43563	3.2081	9.65083	4.5954	7.76672	6.90932	8.52968	8.76872
541973	Penmacric acid	Negative	1.52599	1.77944	0.644033	0.311322	0	2.00763	1.21159	3.30249	2.30072	1.88399	0.898999
557590	Baikiain	Positive	50.6179	14.4866	48.4676	30.3418	23.1396	0.200483	0	1.08683	2.04305	0.0911847	29.4418
575067	5-Hydroxy-4-methoxy-6-(2-phenylethyl)-5,6-dihydro-2H-pyran-2-one	Positive	31.0593	25.0489	19.242	15.2805	15.0016	15.5014	10.2284	11.6486	12.3139	15.902	18.1664
611513	Marmesin galactoside	Negative	0	0.080972	0.116526	0.567344	0.70463	10.1188	5.20503	10.2853	10.8801	6.05718	0.951607
637308	p-Hydroxyphenethyl trans-ferulate	Negative	8.83567	4.8011	0.105507	0	0	1.90041	1.02175	1.2626	4.45847	2.06425	6.74227
637520	Methyl cinnamate	Positive	45.0956	36.1906	9.46724	9.6759	8.83319	17.2279	44.7153	14.3026	23.9833	22.3399	35.2898
637542	4-Coumaric acid	Negative	0.151223	3.35299	40.3359	10.3214	0.563053	0	0	0	0	0	6.43364
637775	Sinapic acid	Negative	1.70017	2.32572	3.64755	1.94115	1.06813	111.8	6.11937	142.725	20.1517	11.686	20.2559
641301	p-Coumaraldehyde	Negative	225.053	114.504	219.34	147.411	102.032	70.3849	68.0457	60.7297	101.058	46.127	102.029
656519	Proacaciberin	Negative	271.173	129.336	23.8529	20.8796	11.2813	1.16376	7.07034	3.41388	3.47811	6.13957	51.8827
659157	1,4-Dihydroxyquinoxaline-2,3-dione	Negative	1.40464	0.700629	0.358231	0.304665	0.0283917	24.2864	5.6269	19.3031	8.215	5.84943	4.65347
659720	Heterocyclic dicarboximide (CHEBI:105352)	Positive	3.76733	4.12379	1.79056	2.08135	1.71023	6.28566	9.12712	5.70908	5.07546	5.9284	5.61569
663277	Bipyridine (CHEBI:116694)	Positive	6.67501	3.87193	7.1754	7.10891	9.12035	4.41299	3.75392	4.19174	5.21456	3.98432	7.60559
689043	Caffeic acid	Negative	7.89192	2.64392	15.9041	9.21956	3.01704	1.44612	0.284734	1.80338	1.37306	2.34464	10.2556
717531	3,4-Dimethoxycinnamic acid	Negative	0.84775	0.410303	0	0	0	0.647518	3.68236	0.523707	2.82713	3.19749	1.02266
737375	Carpasemine	Negative	523.47	407.786	257.547	242.939	212.35	248.731	342.547	302.788	300.915	285.809	316.426
748328	Benzamide (CHEBI:94164)	Negative	129.765	102.306	1.57912	0.768158	0	11.3163	41.0713	15.0536	33.9638	27.7647	40.0724
774475	4-Amino-N-furan-2-yl-benzamide	Positive	12.3402	11.8621	4.74548	5.8693	4.91388	15.5484	24.6524	15.5858	16.1473	19.0727	15.9659
795881	(4-Ethyl-benzyl)-pyridin-3-ylmethyl-amine	Positive	0	0.112964	0.383733	0.654496	0.678737	4.23341	4.67179	4.54811	5.34152	4.17309	2.63391
853696	3-hydroxy-4-methoxymandelate	Positive	0	0.0996472	0.213724	0.319989	0.450841	5.19991	7.07456	4.63055	4.59803	6.39107	2.15018
898403	[2-(5-Methyl-2-thiophenyl)-4-quinolinyl]-(1-pyrrolidinyl)methanone	Negative	3.68502	10.5361	6.25616	2.99886	1.43873	67.7944	77.5823	74.1259	66.8888	75.108	37.538
931415	2-(2-Cyclohexylidenehydrazinyl)cyclohepta-2,4,6-trien-1-one	Positive	0.264246	0.109228	0	0	0	1.5672	2.40904	1.791	1.83087	1.79216	1.26919
975176	Aromatic amide heteroarene (CHEBI:112242)	Negative	0.486832	0.354482	8.85682	7.05306	4.77304	0	0	0.0796399	0	0	6.11838
1176122	Amidobenzoic acid (CHEBI:113235)	Negative	26.7138	36.6106	7.28609	4.93941	4.08518	19.8133	39.0273	22.9826	16.2517	33.8562	13.3627
1246587	2-Acetamido-5-propyl-3-thiophenecarboxamide	Positive	3.40948	2.66703	1.28678	1.74592	1.13761	4.84261	3.39475	3.58327	3.0249	4.79764	2.71348
1265899	5-methoxyuridine	Negative	12.5736	9.0033	15.9936	13.8308	7.73991	21.1938	10.2906	20.3716	12.3699	15.2342	7.47983
1745307	N-carbamoyl-L-methioninate	Positive	18.9736	36.9659	22.8386	22.6673	13.1935	0.967472	1.84338	1.31113	0.831934	1.8995	16.9813
1794427	trans-Chlorogenic acid	Positive	6.21697	20.8551	15.1134	16.6819	17.719	20.61	34.4098	24.8251	23.2599	22.5541	26.4585
1942295	Triazolopyrimidine (CHEBI:112311)	Negative	1.65559	5.76054	1.12398	0.692722	1.75383	3.25713	2.53404	2.57674	2.38043	3.28412	3.16098
2398074	6-amino-5-(butylamino)-1-propylpyrimidine-2,4-dione	Negative	8.05457	14.2602	5.29398	3.89659	5.7541	14.3155	10.3436	16.3256	12.2718	9.90883	7.7721
2475805	2-Hydroxy-4-methoxybenzoic acid (2-methyl-4-thiazolyl)methyl ester	Negative	41.8152	38.0496	1.92054	0	0	14.3656	37.4128	11.7925	25.1008	22.849	29.0719
2621404	Aromatic ketone (CHEBI:121212)	Negative	38.3539	36.2232	19.6158	17.1876	11.2913	30.9369	45.7061	28.8035	28.8568	47.3774	24.8189
2734580	6-Hydroxyflavanone	Positive	9.42792	10.5494	14.0548	12.3427	14.8391	10.4386	12.445	11.5122	12.5337	10.7666	9.34617
2888950	4-(3,5-Dichloroanilino)-3-nitro-1-benzopyran-2-one	Negative	4.93631	6.96077	2.47798	2.27293	8.30213	14.9766	9.73091	10.8984	6.80451	6.70528	4.83008
2998527	Pyrimidine nucleoside (CHEBI:112753)	Positive	18.9408	14.9403	12.5217	11.4545	9.74892	22.1323	19.6291	14.1535	21.8526	19.3611	15.8614
3035211	Brassinin	Negative	18.0759	12.58	8.00961	7.48631	6.16972	11.7663	15.6252	11.5374	12.1243	10.827	11.8408
3080868	N-(4-Acetamidobenzoyl)-L-glutamic acid	Positive	20.004	9.91723	8.25007	6.27701	5.59027	17.3227	14.0655	13.9733	16.7717	18.5513	13.0646
3082447	Dithiodiphosphoric acid	Positive	11.6848	13.9571	24.6781	25.4088	24.6345	10.9016	10.7111	11.108	10.18	11.5314	8.85347
3082946	Viscumneoside VI	Negative	15.3231	12.5005	13.1482	9.86003	8.78395	19.3099	14.3435	13.5608	13.4018	13.7255	10.0669
3083620	L-Histidine trimethylbetaine	Positive	2.04931	0.98367	1.28702	4.2898	5.3367	5.07994	4.19066	5.51853	3.77353	4.25253	5.82051
3084796	Cornoside	Positive	2.71602	2.79988	2.13293	2.07322	0.847438	23.2012	10.2112	15.9294	21.7779	18.5991	11.3036
3085285	Juzirine	Negative	1.28821	1.35233	4.70192	7.16911	7.27184	4.19247	2.40544	5.57418	4.21388	3.38056	1.26824
3145514	Coumarin (CHEBI:112692)	Negative	3.61151	1.48949	0	0	0	2.61055	10.3388	2.16002	9.37077	8.30835	4.31902
3239835	Aromatic ether (CHEBI:103888)	Positive	1.93507	2.96777	0.169181	0.208011	0.342084	3.44682	2.71021	3.95011	3.31774	3.59861	2.81313
3530563	Arenaine	Positive	1.56946	2.19792	1.33316	1.58882	2.18414	2.18473	2.07287	2.18049	1.7798	1.97936	1.45131
3587049	Olitorin	Positive	54.9464	23.2337	13.3669	11.4674	8.03676	5.85404	9.66814	5.95082	5.94691	9.72944	15.3589
3725594	Coumarin (CHEBI:141536)	Negative	2.72319	1.36261	0.956792	1.64298	1.80141	15.8853	11.5748	18.5558	18.2699	10.6881	8.80305
3816043	beta-D-galactosyl	Positive	0.212851	0.395159	1.66201	2.91282	4.97582	2.08402	1.31382	1.99935	1.3356	1.2812	1.50756
3945661	Indole-3-acetyl-L-leucine	Positive	1.92284	2.69552	2.54242	3.39121	3.3382	21.2416	16.4525	17.2067	17.9696	15.7778	12.5834
4106167	Lysinoalanine	Positive	7.85622	1.2334	10.2243	8.26059	8.02406	0	0	0.131348	0.109931	0	2.53976
4155678	Benzyl gentiobioside	Negative	0.203235	0.944473	4.15414	4.58683	3.8137	1.16041	0	4.01417	2.36772	0.880178	2.81126
4179667	Glutamate(1−)	Negative	0	0	0.45904	6.51172	7.02715	0	0	0	0	0	0.0849984
4364019	N-(2-methylphenyl)-1-phenazinecarboxamide	Positive	1.63432	2.52225	0.991081	3.16103	1.27426	11.3734	6.96077	9.54891	11.3169	11.7599	7.14008
4438292	2-Hexynyl-5'-N-ethylcarboxamidoadenosine	Positive	0	0	0	0.0537441	0	4.48406	0.967553	4.06783	3.49747	2.94611	1.85525
4474580	Nopalinic acid	Negative	2.06765	3.6174	58.9599	92.857	178.855	0.928146	0.664783	1.21632	0.736008	0.898924	27.1989
4479101	Lepidimoic acid	Negative	0	38.014	138.738	110.838	81.9327	0	0	0	0	0	16.2288
4519554	Aspartate(2-)	Negative	0	0.208125	3.8428	5.05316	5.86262	0.0172596	0	0.0119444	0	0	0.886904
5199636	N-Malonyltryptophan	Negative	0.0633399	0.581868	0.564836	47.5605	1.42409	0	0	0	0	0	12.3385
5251220	2-Amino-7-methoxy-3H-phenoxazin-3-one	Positive	0.586102	0.837314	0.113876	0.0721198	0.0428602	5.27486	6.59526	5.28948	5.23933	4.93584	2.95692
5280372	Coniferin	Positive	7.54271	4.395	4.63105	6.22945	5.44771	12.8101	3.77069	9.23056	15.2131	5.58738	7.74746
5280401	Streptidine 6-phosphate	Positive	72.4372	74.9789	73.7717	93.3866	109.103	51.8397	60.5358	52.6526	46.7113	53.0434	79.5681
5280408	2-(Acetamidomethylidene)succinic acid	Negative	1.71979	3.15299	4.12078	3.37027	2.63037	3.91609	9.33753	3.60073	4.35805	5.91844	3.09221
5280459	Quercitrin	Negative	2.16862	2.35147	7.76205	13.6702	11.8304	172.204	73.0444	224.357	160.125	93.4881	62.7218
5280535	trans-p-coumaryl alcohol	Negative	25.9283	35.9514	74.4002	73.6546	87.6462	293.747	200.726	282.718	212.638	197.273	144.96
5280536	Coniferylaldehyde	Negative	0.44494	0.482908	0.166059	0.359021	0.173895	3.23005	3.18449	2.63346	1.77261	3.85866	1.90432
5280555	4-Coumaroyl shikimate	Negative	0.127974	0.31678	9.62741	34.2414	6.57822	0	0	0.0287617	0	0	10.1003
5280559	N-Caffeoylputrescine	Positive	14.9666	7.6384	6.03661	13.3414	7.19407	2.51187	1.21442	3.75974	2.86198	1.43705	5.34817
5280653	trans-cinnamoyl-beta-D-glucoside	Negative	71.5787	46.4736	8.12796	6.04052	2.53896	11.7257	29.7179	6.39743	8.87056	11.2618	33.8348
5280802	Sinapaldehyde	Negative	35.016	12.8808	10.8866	6.3255	0.292574	0.132601	0.52397	1.62589	2.8946	1.79859	9.6052
5280805	Rutin	Negative	2.52869	4.22072	13.3867	14.4838	14.4774	17.6118	6.68761	14.1048	11.3615	14.8127	5.18964
5280896	Abscisic acid	Negative	0	0	35.8689	25.37	21.6824	0	0	0.102864	0	0	0
5280953	Harmine	Positive	1.35549	0.0228244	0	0	0	1.28501	2.60206	1.24343	1.30946	1.33337	1.20282
5281166	Jasmonic acid	Positive	0	0	0.0792429	0	0	2.77229	1.2049	4.69549	5.7577	3.53884	1.17435
5281241	Carthamone	Negative	8.91936	6.08952	3.42934	2.65087	2.00071	2.54456	0.858611	1.94248	1.70606	2.37129	2.77823
5281319	Cucurbitacin E	Positive	29.0453	32.7325	37.677	29.067	19.2389	7.48309	12.9122	6.91829	9.61023	9.84517	21.8011
5281592	Mucronine A	Positive	2.27542	4.74808	4.9554	3.21274	3.39098	10.3964	16.3148	10.9822	10.7269	11.349	4.44265
5281654	Isorhamnetin	Positive	17.1562	7.74696	7.25608	6.9465	3.70904	21.6169	11.7945	15.0119	13.5994	17.8692	12.6834
5281671	Morusin	Negative	10.3536	14.8184	9.71244	22.8361	17.5751	4.96847	5.78367	5.68302	5.43675	6.64851	14.1787
5281697	Scutellarein	Positive	18.9061	18.1533	11.6291	12.902	8.56443	32.1245	20.1197	30.8364	40.1068	26.6163	26.7764
5281707	Coumesterol	Negative	11.1795	5.61986	0.463891	0	0	2.25848	7.7182	1.90833	2.88344	3.11994	3.54805
5281708	Daidzein	Positive	0.020193	0	2.08475	8.85448	12.4813	0.0335045	0	0	0.0567155	0.0149789	5.37485
5281718	trans-Piceid	Negative	0	0.00104878	0.267544	10.0807	35.6768	0	0.0284378	0	0	0.0688381	6.20225
5281759	Caffeic acid 3-glucoside	Negative	1.19959	4.85069	6.2769	7.825	9.35909	1.46645	2.39414	2.41184	1.45247	1.97139	4.59701
5281761	1-O-Caffeoyl-beta-D-glucose	Positive	0.494904	1.09027	0.708594	1.5519	1.91363	7.49419	6.8005	8.08385	7.952	6.46276	4.53314
5281788	Plantamajoside	Negative	0	6.82769	4.35572	7.29819	8.99715	0	0	0	0	0	5.72186
5281800	Verbascoside	Positive	22.1319	6.93191	6.62472	7.15754	3.98804	20.0607	11.4039	12.369	17.4417	16.7345	9.7698
5281929	Methyl jasmonate	Positive	0.968224	1.22519	1.92226	1.87081	2.1974	1.78598	1.22003	2.30033	1.89836	1.43527	1.63974
5282094	5-Hydroxyconiferaldehyde	Negative	12.6128	2.65551	7.57535	5.54657	0.350839	2.1355	0.449565	2.60361	3.581	0.327282	8.69889
5288344	Benzyl 2-acetamido-2-deoxy-3-O-beta-D-galactopyranosyl-alpha-D-galactopyranoside	Positive	31.2157	34.0431	14.3895	15.2912	23.4183	2.30985	4.75048	3.89703	4.48568	3.69609	19.2522
5288379	alpha-D-GlcpA4Me-(1->2)-beta-D-Xylp-(1->4)-beta-D-Xylp-(1->4)-beta-D-Xylp	Negative	0	0	0	0	0	12.5974	40.1013	13.9275	17.4197	9.82722	1.19726
5316080	Coronaric acid	Positive	0.460847	0.835775	0.628422	0.508691	0.787894	0.706729	1.21	0.77928	1.17808	1.24122	0.631394
5316511	6-Demethoxycapillarisin	Positive	4.73365	4.6824	7.76283	9.06197	8.80129	4.12006	4.91699	4.57686	5.12222	4.3173	4.33678
5317481	Gancaonin D	Negative	11.1254	8.34681	2.6772	1.27591	0.388639	3.97932	11.9191	4.19237	5.78859	5.59575	7.95185
5318083	Hispiduloside	Negative	50.86	33.8556	31.8318	22.1754	15.816	39.1988	29.132	21.5114	24.4792	42.4246	22.5396
5318528	Isochamanetin	Positive	0.122868	0.00861461	5.22229	51.0876	69.4163	0	0	0	0	0	21.3597
5318644	Isorhamnetin 3-O-galactoside	Positive	24.8416	14.1171	4.42982	4.19561	2.65892	9.64257	5.00376	6.80439	7.70107	7.8667	12.1293
5318993	Licoagrone	Positive	18.5338	16.7054	21.6007	18.13	23.1946	12.3198	14.7352	11.1166	12.4447	13.2417	10.3488
5318997	Icariin	Negative	3.33686	14.9789	12.7647	15.1056	22.5928	2.31116	3.78638	4.22846	3.27113	4.65601	9.27335
5319662	3'-Methoxy-[6]-Gingerdiol 3,5-diacetate	Negative	2.78133	3.37565	11.0235	11.2816	10.9437	50.936	38.896	49.341	44.9603	34.2136	24.5571
5320053	Neobavaisoflavone	Negative	357.898	330.661	175.702	106.249	127.982	15.2587	21.2803	31.5606	27.8931	20.5717	113.351
5321283	Limonexic acid	Negative	23.0116	9.82625	0.88944	0	0	0	0	0	0	0.488614	3.16012
5353854	(3E)-3-(1H-pyrrol-2-ylmethylidene)-1H-indol-2-one	Positive	1.68097	5.65668	2.24227	0.990047	0.356327	1.45998	4.2979	2.37049	2.02871	2.13762	2.71258
5355836	7,8-Dihydroxy-4-methylcoumarin	Positive	0.0353063	0	0	0.0128071	0.055459	0.778947	3.88515	0.449182	2.68501	2.91019	0.447208
5357153	Cyclohexyl cinnamate	Negative	30.1528	40.0031	28.6237	17.6993	9.91101	3.47655	5.92073	4.57017	4.57803	4.80659	17.7235
5364006	Vitexin xyloside	Negative	11.0206	10.9642	19.4993	14.6597	9.31938	13.2282	7.92967	9.8819	8.44489	13.6974	7.34848
5373941	4-Acetoxycinnamic acid	Negative	14.9698	11.907	0.777685	0.368807	0	1.09344	4.17197	0.964897	1.55291	0.913047	2.61007
5459785	(2S)-2-[(R)-1-carboxyethylamino]pentanoate	Negative	4.59813	5.27808	2.33619	1.57242	3.05705	2.69841	3.24823	2.48758	1.9296	1.36186	2.86689
5460039	4-Oxoglutaramate	Negative	9.06367	10.9882	14.7565	10.2033	9.83169	14.2478	7.22141	13.7896	13.4989	11.1098	7.29361
5460073	6-(6-Aminohexanamido)hexanoate	Positive	0.561418	0.914041	0.694843	0.362017	1.17167	1.32349	1.26629	1.23847	1.74484	1.07122	1.14416
5460294	L-aspartate	Negative	28.8184	36.7372	5.32216	6.73899	2.49763	18.87	18.0893	18.4106	15.2865	21.1633	24.7257
5460660	Behenate	Positive	0.85498	1.70084	0	0	0.257889	2.24551	1.79799	1.76783	1.63959	1.49259	1.43637
5460800	4-Hydroxy-L-glutamate	Negative	3.04691	3.76471	11.6603	9.05127	11.0065	3.58714	3.27104	5.67761	5.16983	5.74472	2.67207
5462236	[3-(3,4-methylenedioxyphenyl)-2-(mercaptomethyl)-1-oxoprolyl]alanine	Negative	106.47	61.6746	2.71327	1.03233	0	24.9928	90.4422	8.92233	138.877	92.2951	61.0046
5464499	Rhamnazin 3-rutinoside	Negative	0.324133	0.480067	0.500628	0.667314	0.372254	6.53061	6.11844	6.42308	5.29863	4.37105	2.54296
5464566	Purine-6-carboxylic acid	Negative	0.960101	0.994657	3.48857	5.50971	3.23447	0	0.12175	0.0298665	0.0430289	0.0728728	2.0186
5469424	Demethoxycurcumin	Negative	29.5401	14.4868	4.29197	1.63785	0.680493	0.892025	3.04234	1.00614	2.30396	3.25816	7.13311
5487343	Camellianin A	Positive	7.07722	7.45881	2.92615	2.1254	1.92636	15.9055	17.1511	14.2847	14.6555	12.9492	8.70533
5488120	Dehydroxymethylflazine	Positive	0.912077	3.06191	3.5367	7.44206	7.26459	3.70187	1.04724	6.41944	1.84423	8.10351	10.7482
5488152	3,5,8-Trihydroxy-3',4',7-trimethoxyflavone	Negative	371.349	421.722	17.7264	31.8755	60.2488	401.556	644.787	337.579	477.861	518.602	252.184
5489486	Protocetraric acid	Negative	20.2085	24.0863	0.864176	0.441145	1.32548	154.773	206.294	98.0208	158.091	217.907	26.2267
5658278	Nitrobenzoic acid (CHEBI:104952)	Negative	0.261294	0.441268	0.26716	0.463642	0.234392	1.9776	2.24776	1.97487	2.51228	1.92076	1.10659
6096870	Indicaxanthin	Negative	67.437	49.4543	44.9557	33.3647	54.9689	1.35264	1.88255	5.79013	5.52711	4.69992	24.3099
6123064	Cucurbic acid	Positive	3.54378	2.68052	5.92823	6.02226	6.88557	5.20573	4.17132	4.88893	4.44498	4.22731	4.13028
6124136	Dattelic acid	Positive	0.528659	0.929653	2.79609	4.70305	4.52878	0.83777	0.37295	1.2806	0.490016	0.587102	1.50957
6325373	6-(Hydroxymethyl)-2,4(1H,3H)-pteridinedione	Negative	6.10841	3.28299	0.0241483	0	0	3.3025	16.0796	2.52311	13.2559	13.9397	5.92487
6326016	Sibiricose A1	Negative	5.23176	4.4463	0	0.104697	0.22343	0.447257	1.95765	0.942196	1.76621	2.0149	0.963534
6365140	9-Pentadecenoic acid	Positive	1.72581	1.98159	1.49004	1.76793	2.66891	1.14112	1.38503	1.66422	2.23745	1.44919	0.967006
6429708	Ethyl 2-hydroxy-3-phenylpropanoate	Positive	2.36042	3.14473	1.04425	0.458362	0	0.0563091	0.331911	0.191612	0.164068	0.197384	1.09637
6436588	Biphenyl (CHEBI:92041)	Negative	6.20318	1.6092	0	0.393406	0.845455	2.35865	0.390557	3.62863	2.01593	1.14625	2.08443
6436724	Citranaxanthin	Positive	5.28129	5.41675	9.17323	9.10387	9.81851	5.2994	5.51665	5.81997	5.00423	5.63007	4.82735
6440659	N-cis-Feruloyltyramine	Negative	0.891179	1.69676	18.914	17.5817	10.6061	9.56825	4.25546	8.6248	6.74151	3.88556	1.24087
6440940	Valerenic acid	Negative	0.234381	0.221399	0.619287	0.626089	1.12256	4.57613	2.77116	4.4975	2.89321	2.9488	1.88691
6441280	trans-5-O-(4-coumaroyl)-D-quinic acid	Negative	141.487	133.363	1.93573	1.46804	2.84501	1.93902	3.83073	2.48461	3.65628	1.33745	48.0998
6444021	Leonoside B	Negative	140.412	102.062	33.5949	40.6518	38.5132	5.00292	10.6504	7.89847	8.67627	8.5968	45.3395
6444244	Leonoside A	Negative	0	0	0	8.48908	28.0631	0	0	0	0	0	0
6450302	Oleoeuropein acid	Negative	0.0240103	5.55269	0.442974	0.863368	1.22002	0.629532	1.12384	47.7222	25.5962	1.28085	20.7894
6452133	Vanillin 4-O-b-D-Glucoside	Negative	0	0.800076	61.8781	191.582	204.526	0.0379196	0.0523711	0.192233	0.144237	0.225474	64.0703
6452294	Leonuridine	Negative	0	0	0	1.94439	16.3979	0	0	0.0529496	0	0	0.537401
6602433	N-(D-glucopyranosyl)nicotinic acid	Negative	1.05824	0.610789	54.1751	69.6456	90.1444	12.0035	0.97725	19.543	7.5279	4.31005	0.720888
6610292	Lactacystin	Negative	23.9064	39.8284	46.3926	61.2781	67.9411	13.282	23.9975	15.5158	14.3505	13.0742	31.7629
6801010	(2Z)-2-[(4-methylquinolin-2-yl)hydrazinylidene]pentanedioic acid	Positive	2.34126	4.45947	2.76946	9.10488	7.48833	3.62426	0.522419	5.22574	4.05846	3.74955	9.22788
6920198	6-Hydroxynicotinate(1-)	Negative	0	0.0632014	3.46927	6.62685	18.033	0	0.18823	0.177358	0.082519	0.0164506	3.32365
6931438	Vanillyl mandelate	Positive	0.0707469	4.20495	5.18714	23.6194	15.2601	0	0.106342	0.0495527	0.017601	0.0506592	18.44
7010576	Threonylglycine	Positive	0.32445	0.0172	0.741244	12.8888	34.3751	2.47168	3.503	1.98622	1.9991	2.21899	7.3729
7020027	L-Glutamine 2-naphthylamide	Positive	0.0280669	0.099252	0.475519	0.465672	0.670322	2.86222	2.50436	2.89761	1.27219	2.12482	0.913775
7097227	Indole-3-acetylglutamic acid	Negative	5.23084	3.21052	7.21329	5.93959	2.79328	1.42347	1.30319	1.34348	2.84131	1.07209	3.00853
7276368	H-Glu-Gly-Phe-OH	Positive	14.2868	15.6668	9.41133	8.94475	9.15396	8.91674	14.7741	8.56882	13.0519	10.6165	10.3207
7408102	glycyl-L-proline 2-naphthylamide	Negative	5.10613	4.18526	8.18922	8.81399	9.10803	5.07764	4.909	5.92773	4.21879	4.24146	3.95525
9548911	Luzonidial B	Negative	1.65386	1.90961	2.8213	12.7904	7.12667	0	0.0550396	0	0.0937414	0	3.97987
9587582	4-phenoxybutanoic acid [[amino(phenyl)methylidene]amino] ester	Positive	0	0.0281641	0.172403	13.6689	0.189994	0	0	0	0	0	3.88132
9653493	3-[(2E)-2-[(4-Benzoyloxy-3-ethoxyphenyl)methylidene]hydrazinyl]benzoic acid	Negative	0	0	0	0	0	4.4635	2.76975	6.93573	4.7471	3.76873	0.97169
9856353	Prolyl-Histidine	Positive	0	0	0	0.143951	0.202962	16.6203	4.86541	17.8999	14.4465	7.58123	6.33012
9943049	L-threonyl-L-histidine	Positive	0.0797374	0.176603	0.0610806	0.421365	0.554173	13.6101	4.60024	14.6247	11.5292	6.86411	5.60232
9981481	Atrovirinone	Negative	0.372132	0.65364	3.6152	6.97297	4.41456	11.1126	9.26209	15.0451	12.7427	11.3621	4.58278
9988405	Torososide B	Negative	2.56405	1.81034	0.128721	0.234979	0	5.7366	2.93577	2.2613	3.71986	6.20738	2.62446
10017318	Angelitriol	Negative	2.45059	1.34773	1.71123	1.40038	1.9381	8.04568	8.12992	10.3224	5.06425	6.08163	3.64825
10044783	Averantin	Negative	2.77268	3.04598	6.83485	17.9431	9.74362	0	0.983183	0	0.312796	0.233352	5.42888
10073778	Scroside D	Negative	437.192	361.447	345.842	256.279	281.872	92.7413	98.9503	112.858	127.353	97.0322	244.355
10131826	Caffeoyl shikimate	Positive	4.81558	4.06517	15.3152	16.8099	14.166	5.81609	1.19888	7.31459	3.11595	5.52154	9.26365
10133609	Feruloylquinic acid	Negative	18.6964	43.5881	0	0	0	24.6995	14.5951	14.2928	16.4765	31.5276	19.7339
10142653	Ciceritol	Negative	0	0	0	0	0	5.24957	14.1028	12.1965	9.16412	6.89477	3.28718
10240836	2-deoxy-L-arabinono-1,4-lactone	Positive	3.72772	3.99006	5.00916	5.047	4.40428	5.18394	6.1508	5.35369	5.03666	5.34221	4.76643
10329542	2-(6-aminohexyl)guanidine	Positive	4.69465	5.52609	6.68827	7.23701	9.10215	5.72946	4.99741	6.12603	5.19962	5.36448	4.81739
10343777	Melleolide L	Negative	0	0	1.53147	18.9342	27.1195	0	0	0	0	0	12.7634
10347702	Aristoloterpenate-I	Negative	6.09651	6.46259	2.02513	0.704897	0	6.47698	3.94954	4.72446	1.75922	3.92454	6.95423
10349562	Gingerglycolipid A	Negative	23.5249	16.2777	4.38575	6.58448	3.70209	39.1157	8.59089	23.6126	10.9904	1.5347	4.97289
10383888	Glucosyringic acid	Negative	2.05518	1.00477	0	0	0	8.15111	6.77018	11.2953	14.8978	9.99663	0.190832
10404741	Dulciol D	Positive	6.8975	22.7493	27.8373	21.563	30.4615	22.641	36.2293	25.6196	23.6506	25.4316	23.9963
10740797	Artonol B	Negative	52.1909	109.579	18.6186	19.6354	6.93782	65.2403	57.644	85.4137	67.8278	62.9594	37.6785
10788149	Dimethyloleoside	Positive	30.5046	19.0471	9.49581	7.29887	5.72531	25.7762	18.3044	14.7703	19.0548	21.4948	24.0099
10824187	5-Hydroxy-2-(5-methyl-1-oxo-4-hexenyl)benzofuran	Negative	0.0509631	0.422513	1.18756	2.51106	2.36953	3.44024	3.88791	1.92768	1.40217	1.98733	1.12204
10931527	Muconolactone	Positive	12.8758	13.2201	10.8534	8.96953	10.4267	8.23091	10.43	6.91346	10.7324	8.3367	7.6202
11104507	Soyacerebroside I	Positive	4.04842	5.84118	11.2094	6.63991	3.4283	11.2585	21.6974	7.85546	12.6113	16.1258	6.74686
11289552	N-Acetoxymethylflindersine	Positive	15.4061	15.8109	6.55252	3.58448	5.37367	0.341816	0.668586	1.30907	1.16117	0.980096	5.6963
11312307	Hexadecaphytosphingosine	Positive	11.2846	12.082	14.5305	9.63473	10.4051	18.9462	14.8103	18.1814	34.7281	16.5555	11.4612
11415512	2-oxindole-3-acetyl-L-aspartic acid	Positive	36.1368	63.0236	68.3615	55.7614	50.832	2.59979	2.52009	2.67844	8.13372	2.11101	31.3382
11479347	Albibrissinoside A	Negative	0.184393	0.387463	0	0.209281	0.163162	0	0	0.121871	0.298449	0.182449	18.3661
11485574	1-[(3-methylbutanoyl)phloroglucinyl]-beta-D-glucopyranoside	Negative	2.45308	0.876286	0	20.1897	4.42044	1.78366	15.2901	1.03693	8.18276	5.6981	8.00273
11632010	2-(beta-D-Mannopyranosyl)-L-tryptophan	Positive	0.465711	0.756893	0.30325	0.409355	0.0789366	7.26104	3.97647	3.92076	3.87559	4.66537	2.11463
11664505	Calendoflavoside	Positive	8.71085	4.72774	2.04313	2.81355	1.63327	13.9629	6.98839	9.90366	10.8329	11.5932	6.55531
11674376	(RS)-1-(2-amino-2-carboxyethyl)-3-(2-carboxybenzyl)pyrimidine-2,4-dione	Positive	7.64163	7.61624	3.45379	1.24509	0.581801	4.26344	9.78168	2.97488	4.86369	7.14508	5.81215
11722329	Myrigalone A	Positive	0.243588	0.594755	1.3962	0.946347	0.431245	4.23042	4.53124	4.63659	4.76642	4.93212	3.43256
11754080	Verbasoside	Negative	82.318	92.955	120.891	108.975	108.748	57.7422	76.0865	57.5865	64.5896	51.8204	64.0224
11830092	(4S,8R)-8,9-Dihydroxy-p-menth-1(6)-en-2-one	Negative	6.02174	4.71313	9.4936	8.14105	9.90593	6.42646	5.25201	7.79307	4.94675	4.74458	4.88399
11862108	Glycyl-L-Hydroxyproline	Negative	0.127256	0.0233105	0	0	0	16.6189	61.4397	16.1283	17.8379	26.6791	10.2919
11954209	Flavanone 7-O-[alpha-L-rhamnosyl-(1->2)-beta-D-glucoside]	Negative	0.0206818	0	0	0	0	15.4134	23.0498	17.2659	22.5194	23.5202	2.87384
11968389	3',6-Disinapoylsucrose	Negative	16.4369	4.5009	0	0	0	8.13227	41.2665	2.47569	51.8995	37.3698	9.111
12005192	Quinazoline (CHEBI:114628)	Negative	84.3316	187.627	188.155	158.201	180.907	227.403	292.14	225.863	206.011	225.699	224.403
12011795	Hydroxyectoine	Negative	0.247814	0.748818	0.0487363	0.157647	0.233489	5.1446	23.6701	5.20735	11.8044	15.2657	5.02237
12241336	(2-Methylphenyl) Dihydrogen Phosphate	Positive	336.378	319.124	126.874	124.04	104.576	215.238	386.131	199.794	251.702	268.046	282.383
12302850	Chandalone	Negative	0	0.553583	3.02752	2.38578	3.76882	14.7332	26.5182	18.3444	9.83135	16.3423	6.45566
12305191	Selinone	Negative	0	0	1.7107	3.91923	29.0966	0	0	0	0	0	0.0334652
12305892	Pitheduloside I	Positive	8.78111	17.5395	4.38167	6.84945	8.19241	14.6176	17.7107	17.4782	14.691	23.1435	11.6199
12308704	Quercetin 3-arabinoside	Negative	32.303	43.9922	4.78749	3.55883	1.53119	250.931	288.111	157.8	199.209	236.442	51.5278
12310980	Isoeugenitin	Positive	0	0.0459152	1.76391	12.8552	34.4495	0	0	0	0	0	9.45661
12312707	4-Hydroxy-3-prenylbenzoic acid glucoside	Negative	0.322816	4.89609	6.24793	4.20533	5.17214	14.882	23.5337	20.1198	11.3253	12.2141	4.36374
12358373	Allithiamine	Negative	1.12738	1.84048	0.274142	0.428304	0.114927	26.7278	22.554	13.8713	16.3726	28.1284	2.4651
12385463	2-Phenyl-1,2-benzoxazol-3-one	Negative	2.0634	0.823651	0	0	0	0.635774	2.24871	0.261159	3.93168	2.7798	1.47692
12414277	Bitalin A	Negative	0	0	8.47391	7.14899	0	0	0	0	0	0	0
12442950	2-Hydroxybenzaldehyde O-[xylosyl-(1->6)-glucoside]	Negative	10.7173	8.78565	4.19879	5.11789	5.81941	18.6775	20.0377	21.2543	20.7523	12.9961	9.91296
12730530	2-Butyl-4-hydroxy-5-methyl-3(2H)-furanone	Positive	0	0	0	0	0	7.1549	2.76231	9.66826	10.7414	8.32896	3.89366
12742405	Orientalone	Positive	0	0	1.68576	19.5873	22.1201	0	0	0	0	0	4.05277
13055260	Tyrosylproline	Negative	0.125308	0.180674	11.4998	4.23175	4.67198	0.298015	0.0998003	0.209591	0.231815	0.146659	0.178245
13187055	Amino sugar (CHEBI:81445)	Positive	1.45866	1.30894	1.25859	0.912608	3.00383	3.42846	1.97041	0.894725	1.31393	1.28562	2.40411
13894650	gamma-Glutamyl-S-methylcysteine	Negative	0	0.282621	3.83282	6.81224	5.35426	1.73321	0.568067	3.62223	0.373219	2.61919	1.19574
13916049	Ferulic acid 4-glucoside	Negative	2.5533	2.07002	1.81286	1.24479	1.13383	5.24681	6.83333	7.26709	3.91019	7.90768	4.63283
13939336	O-Ethylcubebin	Positive	0.485263	42.7866	8.6244	6.39504	7.39786	0.0822965	0.343723	0.224001	0.16412	0.155618	12.9592
13940733	Obovatin	Negative	2.2303	6.71909	15.9752	31.0625	32.1007	3.05117	3.24603	3.19177	2.74115	2.374	14.2296
13964506	Ptelatoside A	Negative	179.011	146.192	229.634	209.492	220.778	75.197	90.2912	88.0139	84.4087	79.4419	104.184
14015442	(6alpha,22E)-6-Hydroxy-4,7,22-ergostatrien-3-one	Positive	2.82584	3.86142	0.426721	0.729686	0.481126	2.82338	2.72336	3.67815	3.13037	3.89415	3.25919
14034264	2-O-p-Coumaroyl-D-glucose	Negative	0	0	3.90868	19.8807	32.7021	0	0	0	0	0	1.52238
14059611	Myricanol 5-beta-sophoroside	Positive	13.6818	13.6922	19.545	17.091	19.8195	10.8291	14.2005	10.1484	12.4721	12.8976	7.26972
14060449	(S)-Nerolidol 3-O-[a-L-rhamnopyranosyl-(1->2)-b-D-glucopyranoside]	Negative	50.6284	6.95034	0	0.564253	0	8.03061	3.60099	5.6809	9.34218	5.2112	9.09382
14104301	Epicatechin 3-glucoside	Negative	161.519	108.092	1.00096	0.526698	0	38.6805	92.6488	27.9004	70.023	72.6462	49.6605
14132229	Pantothenic acid 4'-O-b-D-glucoside	Positive	6.22443	3.96418	2.25433	3.37637	1.19684	30.389	14.881	21.8653	16.3398	24.64	12.1035
14132337	Vanillic acid 4-beta-D-glucoside	Negative	0.217347	0.635962	121.318	307.903	338.995	0	0.0741835	0.0178833	0	0	16.7085
14158116	p-Coumaroyl-b-D-glucose	Positive	0	0	0	0.14354	0	6.05245	3.74338	4.15042	5.31255	4.12669	2.30067
14159173	5,8-Dihydroxy-3-(4-hydroxybenzyl)-7-methoxy-4-chromanone	Negative	0.0325095	0.156489	7.38425	13.3157	15.4396	1.12134	1.53525	1.594	0.847884	0.309219	4.43517
14162698	6''-Malonylastragalin	Positive	25.927	12.0978	0.902496	0.334193	0.0748904	2.6	3.56458	1.36738	2.7441	6.83087	5.36574
14162699	Kaempferol 3-O-(6-malonyl-glucoside)	Negative	12.7119	6.34261	0.561099	0.669992	0.267808	2.00054	2.22648	1.12086	1.67313	3.8563	4.22223
14189968	Cassiaside C	Negative	0	0	0	0	0	0	1.45462	0	0.581937	0	11.3487
14213498	1-O-b-D-glucopyranosyl-1,3-octanediol	Positive	14.0088	11.4523	21.8535	24.5165	25.0862	12.1792	13.3423	13.3594	13.9326	12.1691	13.846
14237625	Leonuriside A	Negative	15.9971	8.91823	7.08277	5.08953	3.02402	4.61824	9.68775	10.5248	9.94688	5.84051	6.3496
14238620	Calendoflaside	Negative	2.20389	1.99686	1.2107	1.77676	0.962386	13.7013	7.92619	11.9661	12.0575	8.94178	4.81207
14238625	Quercetin 3-(2-glucosylrhamnoside)	Positive	5.00149	5.4182	6.91959	7.57837	6.9584	7.7659	3.81154	6.47441	7.53671	7.4025	6.12663
14284574	Aspartyl-Lysine	Positive	4.1063	3.28187	1.47374	1.43891	1.72452	0	0	0.148742	0.224121	0	2.4865
14299935	D-1,5-Anhydrofructose	Positive	3.10717	2.9946	2.11193	1.57353	1.26355	2.48604	1.59436	2.72221	1.79492	1.51419	1.42466
14312562	Citroside A	Negative	0.910265	0.570364	1.58996	1.87965	1.08296	17.8396	7.16784	13.5069	9.63203	5.7983	4.27002
14345564	3-Glucogallic acid	Positive	2.16689	7.57728	7.1251	16.4336	10.8136	5.47088	1.91174	9.00208	1.84008	10.594	17.9248
14345585	4-(4-Hydroxyphenyl)-2-butanone O-[2,6-digalloylglucoside]	Negative	0	0	0	0	0.00251382	7.56724	40.2039	7.08164	18.5141	20.6609	1.37957
14345589	4-(4-Hydroxyphenyl)-2-butanone O-[2-galloyl-6-cinnamoylglucoside]	Positive	50.8346	52.1897	39.3346	33.0892	30.051	51.7136	40.9576	44.9496	34.2807	46.4957	38.6802
14412557	N-trans-feruloyl-4'-O-methyldopamine	Positive	4.02403	4.09049	7.12372	4.74248	2.46767	0	0	0	0.257017	0	2.446
14433031	Marasmone	Negative	80.5742	67.4576	44.139	36.406	47.3199	26.6056	26.7126	31.9508	15.7884	20.1212	46.9187
14433034	Isomarasmone	Negative	15.5361	13.5259	23.5322	18.1749	21.8411	9.40953	8.53088	11.47	6.66999	8.04878	14.7858
14521083	Lyoniresinol 9'-O-glucoside	Negative	0	0.155503	1.89092	8.77146	7.53116	1.55034	0.170886	1.12929	0.15578	0.387205	36.7264
14562772	Olitoriusin	Positive	53.2858	22.9084	6.67768	4.64095	4.35128	12.2091	18.0764	9.90903	16.2386	15.6424	16.3151
14604081	6-Prenylluteolin	Negative	2.02149	3.70046	16.0639	50.5853	32.2138	0.196844	0.0437946	0.250968	0.140786	0.40314	12.8266
14681456	2'',6''-Diacetylorientin	Positive	1.87081	6.87318	0	0	0	0.39135	0.936924	13.973	11.4274	0.862301	6.62437
14701560	Pantoyllactone glucoside	Positive	1.96441	2.20758	4.19667	3.77652	6.33021	2.21319	2.54113	2.5271	1.7044	1.92695	2.84362
14704603	2-O-Benzoyl-D-glucose	Negative	0	0	0.0948399	0.389179	1.17629	5.03798	4.38561	2.65783	3.61171	2.13411	0.861107
15127377	1,4,5-Trihydroxy-3-prenylxanthone	Positive	4.34324	3.90318	3.98596	3.04583	1.8029	17.5512	11.6744	16.5463	14.3119	16.4094	7.42662
15559486	Gentioside	Negative	2.2708	5.40871	3.64008	2.35893	0.97326	11.4867	11.792	12.3883	12.713	14.9146	7.05092
15613266	Isopropyl beta-D-glucoside	Positive	4.23131	1.91955	1.48683	1.94324	1.75248	12.7035	4.30274	11.9313	8.62412	7.98942	5.30132
15699109	Coniferaldehyde glucoside	Negative	8.48488	16.8928	9.32257	12.412	16.5943	53.5612	39.915	57.8526	35.4309	44.0834	14.6515
15991574	beta-Hydroxyasparagine	Negative	11.7558	25.0945	16.3848	2.85957	0.536901	0.247091	0.184733	0.647793	0.191123	0.276289	7.056
16070004	Avenic acid A	Positive	18.2694	14.4255	3.32255	1.24164	2.52056	0.0201937	0.0243067	0.444758	0.0934424	0.121432	3.46002
16190788	Benzoate ester (CHEBI:117250)	Negative	27.1546	9.73221	0	0.842699	0.621409	1.69183	1.67689	3.71789	4.21618	1.79686	8.46574
16216016	Zinolol	Negative	0.47196	0.462212	0.294409	0.322256	0	9.75512	11.9728	7.69918	6.39882	8.49097	2.38245
16655785	Basilimoside	Positive	27.4128	5.88168	0	0	0	0.0158755	0.00652697	0.627589	0.0109256	0.0171543	1.68056
16680045	Bauhinoxepin F	Negative	0	0	0	7.01526	16.893	0	0	0	0	0	2.69048
16681676	Salirepin	Negative	0.751722	3.41596	17.2319	23.2073	46.2277	25.9978	6.95159	38.8302	14.9165	12.21	12.4851
16736265	Alvaradoin H	Negative	1.85398	0.949172	0.0909211	11.0421	11.8967	2.77976	0.613678	5.15861	3.72289	2.31374	5.13222
16738680	N-acetyl-D-muramate	Positive	2.18819	2.41099	6.47284	5.29459	3.5358	1.18743	0.0379351	3.50066	1.35282	2.8797	3.57133
16745401	(3S,5R,6S,7E,9x)-7-Megastigmene-3,6,9-triol 9-glucoside	Negative	0.0082621	0.32684	5.74454	3.10422	5.49247	6.54215e-05	0	0	0	6.66312e-05	1.871
17037398	Sesquiterpenoid (CHEBI:110196)	Positive	43.822	22.4199	2.03565	4.44568	2.2455	0	0	0.208307	0.153391	0.299734	6.3075
17765245	1,4-naphthoquinone-2-carboxylate	Positive	0	0.294024	0.502218	12.7552	4.88262	0	0	0	0	0	5.86372
18220317	L-Glu-L-Leu-L-Arg	Negative	5.17776	5.83192	7.17872	6.86669	8.30901	4.87818	4.9473	5.46632	4.41838	5.67568	3.79124
18378031	8-Hydroxy-5-quinolinecarboxamide	Positive	1.80272	3.94226	14.001	36.2612	51.3228	7.85299	9.69662	8.78173	8.79603	8.07924	23.1645
18761968	3',4',5'-Trimethoxyflavone	Negative	1.02231	1.36473	5.87194	5.33525	5.99636	1.41442	0.85157	2.75805	1.47719	1.33396	0.625156
19813251	Malonamate	Negative	40.6028	32.8191	6.99542	0.873828	0.23298	12.4785	20.9273	12.3996	24.9607	31.6885	20.8203
20111804	Fructose-lysine	Positive	0.27132	0.456616	2.47535	2.12574	1.96338	1.62095	0.54118	1.93186	0.637976	1.17311	1.4155
20574727	Cysteinyl-Alanine	Positive	42.6969	36.7782	21.4797	13.9811	13.7847	33.6691	44.4795	27.6216	30.0534	33.1538	27.2192
20977943	3,4-Dehydrothiomorpholine-3-carboxylate	Positive	1.83526	2.08048	3.72481	3.79359	3.83807	2.00547	2.93967	2.22299	3.0307	2.64238	2.28541
21057652	2'',6''-Di-O-acetylononin	Positive	19.4329	9.04238	8.30639	8.03139	4.23724	11.8026	6.77907	8.48189	10.5634	10.8111	8.71738
21080046	4,7-Dioxoheptanoic acid	Positive	1.78126	2.16325	1.92906	2.18869	1.77498	1.34697	1.56576	1.31158	1.43903	1.602	1.48003
21119819	6-Tuliposide A	Positive	0.842665	1.43301	2.98142	6.53471	7.32719	0.329542	0.491986	0.387928	0.586079	0.423303	2.49415
21145222	4-(carbamoylamino)-5-hydroxy-2-oxo-2,5-dihydro-1H-imidazole-5-carboxylate	Negative	0	0	0	0	0	2.07249	1.83314	2.21427	2.13283	2.05532	0.878677
21226158	5-Oxoprolinate	Negative	5.59317	3.65444	8.01235	6.87527	3.26257	1.39695	1.39451	1.27528	2.73612	1.19885	3.54309
21633213	Scorzoside	Negative	0	0	0.694392	68.2463	67.807	0	0	0	0	0	23.366
21672076	Brachystemidine D	Positive	3.8179	3.29021	1.7392	1.1972	1.25755	8.45365	5.59471	7.4313	7.82385	7.7348	5.20719
21721966	Apigenin 7-(6''-O-acetyl)-glucoside	Positive	31.4652	25.6213	19.2371	16.4518	13.617	34.5741	30.3795	22.4365	37.2381	31.191	19.0324
21725522	3-Acetyl-11-methoxy-1-tigloylazadirachtinin	Negative	54.1782	45.6034	13.3826	14.2402	17.0727	4.68929	6.81553	5.80137	6.87708	4.44197	21.5795
22183154	4-Methoxybenzyl glucoside	Positive	10.7468	10.3741	7.95595	7.42666	6.80992	29.6846	21.2003	24.3228	19.5564	24.9872	18.0509
22321203	1-Dehydro-[6]-gingerdione	Negative	0	0.924393	18.1333	28.8152	26.3005	0	0	0	0	0	4.14798
22394751	3-(1-Formyl-1-propenyl)pentanedioic acid	Negative	3.51689	6.51131	4.01184	2.48618	1.33429	0.281387	0.315364	0.660276	0.267231	0.439916	2.42894
22566435	6-Ketopiperidine-2-carboxylate	Negative	0.164548	0.242475	86.8606	256.691	385.953	3.56644	0.134334	4.96863	1.74742	1.14662	3.84295
22675590	L-Acetopine	Positive	0	0	0	0	0	2.97012	0.927021	3.18641	1.98727	1.67412	0.813467
23279231	3-Acetylbenzamide	Negative	0.878551	1.75927	0.846091	0.116322	0	0.691518	1.81199	0.348525	1.55436	0.443972	0.29091
23626481	Dihydrotricin	Negative	21.2184	28.9829	48.0107	28.6025	20.1916	10.6958	21.568	11.8834	8.12392	9.08073	11.6218
23724732	7-Methylxanthosine	Positive	0.274048	0.0814502	0.0284822	47.7752	20.9469	1.90099	0.628794	0.399032	0.892763	1.51668	12.6692
24094121	1-Octen-3-yl primeveroside	Negative	13.1301	20.3111	30.5392	30.9769	33.5542	32.0629	36.7152	33.1682	30.2305	28.7128	27.3873
25034024	6-Tuliposide B	Negative	2.56769	3.38181	5.37152	4.23865	2.43106	6.5045	21.6363	6.24697	11.0627	12.8875	6.10285
25067492	1-(3,4-Dihydroxyphenyl)-2-(2-methyl-1-imidazolyl)ethanone	Positive	0	0.338356	0	0	0.0604341	0	0.12044	4.55774	2.27037	0.0306536	1.93762
25079950	Isorhamnetin 3-arabino-glucoside	Positive	4.84207	3.71346	0.828979	0.304255	0.052338	6.44343	2.1655	4.33951	3.98406	3.8236	1.74287
25115190	Camelliaside B	Negative	4.90781	4.51746	1.58814	1.21264	0.140275	2.50785	3.05239	13.2472	12.4399	4.00332	3.32107
25137931	Dehypoxanthine futalosine	Positive	16.9411	7.29461	2.16878	6.66723	2.41802	1.91036	0.995789	4.19553	2.82982	1.1597	7.60767
25163995	5-phosphonooxy-L-lysine	Positive	0.80833	0.725014	0.115638	0	0.0530578	6.26347	7.97069	5.39346	5.51154	6.18304	3.28704
25181116	Dorsilurin G	Negative	0	0	0	0	0	4.47222	1.63999	3.20672	2.53399	2.12873	0
25200461	Kievitone-7-olate	Negative	0.467805	0.98964	0	0.356809	0.0787661	3.08055	12.404	3.94717	12.9555	11.1727	8.3777
25202697	4'-Methoxy-5,7-dihydroxyflavone	Positive	3.5374	10.5172	8.34489	10.1595	12.0686	27.0692	38.6913	30.3745	28.5126	27.5338	24.954
25202817	Kinetin-7-N-glucoside	Positive	7.56839	0.954175	10.4957	8.40154	8.07648	0	0	0.143257	0	0	2.8072
25203380	N-Hydroxy-L-tyrosine	Negative	0	0	0.070437	1.95763	6.06364	0	0	0	0	0	0.338968
25203435	Kinetin-9-N-glucoside	Positive	0	0	0.448148	9.83402	13.5387	0	0	0	0	0	2.34023
25243950	5-O-caffeoylshikimate	Negative	4.25703	5.12589	2.5689	2.37757	5.1873	0.0662854	0.69727	1.20066	0.918559	0.430584	2.26773
25244172	4-Hydroxy-5-methyl-2-propylidene-3(2H)-furanone	Negative	1.16908	1.05045	1.80719	1.74609	1.82463	1.37255	1.02999	1.40365	1.09894	0.91373	0.951225
25244357	1-Sinapoyl-D-glucose	Negative	3.88771	2.81535	4.64737	4.77368	1.92241	5.57246	4.28833	4.07004	4.57155	5.59771	2.6058
25246212	3-Phosphonopyruvate	Negative	2.7564	2.34697	2.22869	1.80392	1.8299	2.05912	4.07834	3.00696	2.88607	3.29324	2.92018
42607658	Safflomin C	Positive	15.7048	9.92552	7.43456	5.02729	3.11673	6.54246	14.2831	6.32466	8.63458	14.9298	7.29955
42607805	Liquiritigenin 4'-[3-acetylapiosyl-(1->2)-glucoside]	Negative	0.717944	0.779827	5.14735	4.08786	3.49831	12.5713	6.76185	11.3369	10.4665	12.3209	3.57088
42608054	Cerasinone	Positive	4.46536	2.35418	0.455914	0.47327	0.221195	3.96921	2.08647	3.82239	2.66082	3.27003	3.38547
42608055	Heteroflavanone A	Negative	6.35378	2.93913	0	0.0421815	0.186083	0	0.487794	0	0.557248	0	5.07746
42608352	Aplidiasphingosine	Positive	4.53424	6.87326	5.20224	5.3968	8.50378	5.01987	5.57692	7.67396	6.18429	5.52729	5.20189
42609815	dCTP trianion	Negative	4.36914	7.43743	2.32281	2.12212	8.40488	17.0351	11.422	11.7748	6.71915	6.56531	4.29309
44224013	1-alpha-D-galactosyl-sn-glycerol 3-phosphate	Negative	23.4054	10.1029	0	0	0	1.22272	12.8903	0.245239	13.5324	9.97008	6.86348
44257640	5,7-Dimethoxy-6-C-methylflavone	Positive	0.783336	0.860711	0.574538	2.87489	0.56137	6.95432	2.75246	4.76372	3.79253	6.61997	2.90385
44259388	Crosatoside A	Negative	9.66891	7.60253	11.8935	11.3719	10.7326	25.1444	14.9966	20.6539	19.4883	17.2919	9.91876
44260008	Limocitrin 3-rhamnoside	Positive	2.84137	1.4658	0.836315	1.4648	0.519139	7.25167	3.44445	6.0848	6.30486	5.57441	2.67926
44263865	Amino hexasaccharide (CHEBI:53469)	Negative	39.3355	60.2923	20.7954	20.3934	21.4398	0.393439	9.46031	1.18156	4.04382	1.3315	66.4543
44263866	D-GalNAc-(1->3)-[D-GalNAc-(1->2)-L-Fuc-(1->4)]-D-GlcNAc-(1->3)-D-GalNAc-ol	Negative	2.46739	2.89891	6.22544	14.4973	13.5457	20.4539	24.9535	29.0135	18.1323	19.9969	18.3242
44496174	Sulfonamide (CHEBI:94860)	Negative	4.76345	2.84799	0	0	0	3.53091	1.10676	5.11326	4.12884	4.05642	3.56019
44559765	Pergillin	Negative	1.27787	0.0422119	0.897107	1.04839	0.479781	3.16696	0.79334	6.33122	2.62901	0.926618	2.50007
44584752	Wilformine	Negative	16.8006	13.442	37.6579	38.4548	32.8781	9.91472	16.1742	12.4096	10.9339	13.4056	11.3051
45266632	4-Amino-4-deoxychorismate(1-)	Negative	0.262273	0.033291	0	0	0	9.05023	35.6284	9.08302	14.3051	19.212	7.96199
45266769	2-Azaniumyl-2-deoxyisochorismate	Positive	4.01199	2.71285	0.981605	0.431228	0.506017	20.83	22.5811	21.6456	20.6931	20.86	8.79897
45266835	Amino pentasaccharide (CHEBI:28036)	Negative	18.4997	10.7861	13.351	10.647	13.0241	4.07908	4.91091	4.11457	3.52613	4.23194	4.85549
45359684	Lignan glycoside (CHEBI:139422)	Negative	610.053	693.161	932.505	699.104	671.23	478.425	630.439	470.45	517.635	433.151	431.931
45480569	Lewis-b tetrasaccharide	Positive	47.4376	39.0209	17.1905	11.0973	16.809	1.02178	2.18261	3.28772	4.53733	4.35679	18.3196
46173989	Curcumin diglucoside	Negative	1.04434	320.802	171.281	104.308	58.6239	1.4496	2.70231	1.74379	1.7213	1.70072	67.5742
46224585	Amino disaccharide (CHEBI:59571)	Positive	24.7998	24.4517	4.43554	4.95866	3.52284	44.1074	90.0215	41.2608	47.3385	67.0569	39.2941
46878410	Adenin-9-yl riburonosate	Positive	0.311631	0.967558	0.212851	0	0.107541	0.167392	0.343046	8.32398	5.43129	0.640394	4.83597
46903421	Aromatic ether (CHEBI:95718)	Negative	0	0	0	0.364428	1.47374	25.4314	11.6345	29.241	27.3062	15.9013	3.76178
46944661	Dihydroascorbigen 5'-O-beta-D-glucoside	Negative	0	0	0	0	0	4.29573	1.9947	4.22974	2.94899	2.44064	1.23177
49787014	Acalyphin	Negative	0.977369	0.213065	0	0	0	3.38742	19.3766	1.17211	17.5849	14.7107	3.122
49800176	Tricin 5-glucoside	Positive	14.746	13.8794	7.43781	7.40275	6.49941	32.907	22.0533	26.7703	30.2236	31.1158	20.2066
49821869	4-O-Caffeoylshikimic acid	Positive	41.924	34.4359	27.9264	25.1789	23.5208	42.2591	31.3766	31.9112	41.4682	37.324	38.4988
49831447	Benzofuran (CHEBI:70665)	Negative	11.7	12.0041	30.6828	45.2201	61.6318	64.4634	41.5551	66.5226	55.3358	39.2053	26.2857
49852361	(3-aminopropyl)(L-aspartyl-1-amino)phosphoryl-5'-adenosine	Negative	0.880836	1.11418	1.50298	6.01268	5.80219	0.75961	0.739287	1.51817	0.999494	0.97517	3.31622
50901242	Citrusoside C	Negative	44.7105	32.4618	5.46139	8.75329	11.1161	17.1245	13.6796	14.9075	19.8962	14.3445	17.5301
50901243	Citrusoside D	Negative	18.8922	16.4744	4.71497	2.71149	3.74125	1.95676	6.89328	3.63503	3.15976	3.90875	5.76657
50906512	Dichotomide VII	Negative	30.6551	6.45561	11.2997	8.44838	5.21771	2.87169	1.06829	3.58524	7.4347	1.56803	11.6455
50907976	Catechin (CHEBI:70260)	Positive	50.7897	25.928	12.7861	7.88916	5.54072	15.5489	8.5214	10.1804	9.23289	16.4262	16.0253
51136538	(3S,5R,6R,7E)-3,5,6-Trihydroxy-7-megastigmen-9-one	Positive	16.6328	4.60622	2.0733	1.57019	1.25902	3.57447	1.55398	3.72127	4.08486	1.80405	6.80838
51351735	4-O-Me-beta-D-GlcA-(1->6)-beta-D-Gal-(1->6)-beta-D-Gal-(1->6)-beta-D-Gal-(1->6)-D-Gal	Negative	0	0	0	0	0	15.5235	16.4296	12.9004	13.9685	15.9376	7.00954
52951055	Sanggenol H	Negative	0	32.1966	14.8017	8.5798	8.72887	0.274349	0.101097	0.290081	0.28675	0.220748	6.23176
52951746	Pedunculosumoside D	Positive	3.47026	5.963	6.28547	7.86942	8.13917	4.48656	4.26708	4.1122	4.20588	4.87364	3.81627
53239703	Forssman trisaccharide	Positive	17.2523	13.9791	9.97262	11.4918	7.6643	28.6879	16.0129	21.9994	27.2131	26.018	16.516
53239757	5-O-(trans-feruloyl)-L-arabinofuranose	Negative	14.3936	15.2036	15.1471	13.5113	8.43795	53.4063	35.8025	62.3406	52.5494	43.8073	29.258
53262344	Heptasaccharide derivative (CHEBI:62144)	Negative	0.910602	2.52169	0	0	0	16.4742	23.832	13.6478	5.1336	17.1905	5.79062
53262782	6'-O-cinnamoylmussaenosidic acid, (rel)-	Negative	0.287482	2.93846	5.44996	4.31175	5.15271	41.1139	47.0144	44.5138	39.3687	35.4366	10.2442
53297342	gamma-Glutamyl-beta-cyanoalanine	Positive	0.389794	18.1866	13.4802	9.48325	13.2335	0	0	0	0	0	5.92214
53344647	Mucusisoflavone C	Positive	7.59011	7.44159	3.74614	3.33597	2.32492	6.33938	5.00318	6.64499	4.93108	6.10965	5.22073
53355890	Vandateroside II	Negative	0	0	2.0795	49.625	108.377	0	0	0	0	0	0
53359965	Hebitol II	Negative	4.37689	1.48131	0.276675	0.288517	0	4.82704	3.40194	2.77259	2.78793	2.95853	1.85086
53360338	Xylarenone D	Positive	5.70273	3.82907	0.228027	0.536815	1.34896	17.2667	6.06598	12.6189	19.9271	12.3634	9.08434
53477594	alpha-D-Galp-(1->4)-beta-D-Galp-(1->4)-beta-D-Glcp-O(CH2)2S(CH2)2CONH2	Positive	9.81335	7.25379	7.85848	5.80351	3.97455	19.0476	16.664	16.1652	14.3489	14.6694	10.3646
53477620	beta(1->6)-D-galactopentaose	Negative	3.33669	2.16616	21.7072	33.5839	19.4967	0.678246	2.39571	1.40581	1.46146	1.40464	8.4308
54446769	Oenanthoside A	Negative	0.121985	0.92201	0.0863446	0.0438848	0	15.3405	25.9185	15.4003	17.6647	20.2433	9.34807
54582362	Chimarrhinin	Positive	2.07001	0.68089	0.101256	0.300088	0	4.69932	7.76463	3.36996	4.37772	5.84118	2.27563
54618126	Pyrazinecarboxamide (CHEBI:95743)	Negative	0	0.488605	2.11319	1.01755	1.2464	14.2661	15.1369	12.0304	8.04863	9.28119	1.16317
54637936	Indolyl carboxylic acid (CHEBI:100007)	Negative	13.142	20.2154	22.2021	16.9599	12.3847	24.9156	21.4104	23.8153	17.4906	16.2617	16.1344
54638658	Methoxybenzene cyclobutane (CHEBI:99431)	Negative	0	0	0.224632	0.309477	0.657776	16.0046	4.48976	16.6268	10.7062	8.87096	2.1427
54639825	Amino acid amide (CHEBI:122272)	Positive	1.33067	2.48746	34.6113	21.4635	15.0155	0.0948559	0.00252454	0.0773972	0.389374	0.00118388	19.0308
54641322	Pyridinemonocarboxylic acid (CHEBI:123588)	Positive	9.24677	5.12819	2.01137	2.05417	1.4066	10.6359	8.16791	8.28684	9.66901	9.16266	7.42442
54645961	Furopyran (CHEBI:100252)	Negative	32.5579	15.0788	6.80531	3.94558	5.55144	5.10721	5.88513	9.20543	6.80044	5.51316	7.37029
54654568	Sulfonamide (CHEBI:99610)	Negative	35.9782	20.9682	21.2371	15.2773	12.1222	5.67188	14.5223	6.37123	9.44488	13.9504	11.9262
54661208	Bipyridine (CHEBI:97167)	Positive	6.67597	4.57418	3.94562	2.82404	1.58716	1.98136	1.66472	1.88056	3.48377	1.4421	2.25548
54690914	5-(beta-Carboxyethyl)-4,6-dihydroxypicolinate	Negative	1.92476	1.28255	0	0	0	16.9992	42.7923	14.7817	21.7575	21.8465	12.879
54690915	5-(3-carboxy-3-oxopropyl)-4-hydroxy-6-oxo-1,6-dihydropyridine-2-carboxylate	Positive	15.8453	9.25298	13.5361	20.7892	28.9556	15.3558	11.1787	19.6871	12.1376	10.9765	13.7348
54703377	4-Acetamidosalicylate	Negative	57.2434	33.6753	4.74105	1.56387	0	18.1607	53.6197	7.78373	77.1516	58.8867	33.6381
54718173	5-Pyridoxate	Negative	2.6433	2.71673	8.21962	7.01199	7.17003	4.51391	4.55498	4.91576	4.16893	2.98776	3.98812
54725756	7,8-Dihydroxykynurenate	Positive	0.121199	0.0610815	0.15469	16.4045	39.2308	0.0976626	0.204905	0.0431652	0.182748	0.11428	10.8055
56599872	Lonijaposide L	Positive	0.0353884	0.435695	0	0.236496	0.767086	3.53461	4.60747	3.76296	4.2121	3.84936	3.16854
56601080	ent-Alpinnanin B	Negative	2.15649	3.36941	0	0.249378	1.04354	66.7144	20.4323	82.8946	61.494	40.662	17.0471
56602471	Omubioside	Negative	0	0	11.6152	9.45118	13.3036	5.96733	0	13.3479	4.37367	0.7574	0
56776351	Vaccinoside	Negative	12.2803	17.62	30.675	23.6276	11.0744	7.24629	8.59902	5.95962	8.82569	7.22771	10.6184
56833962	Yadanziolide T	Negative	0.0866598	0.717558	3.18336	9.11339	10.6136	4.23668	2.66057	4.35	3.53715	3.77555	3.31609
56834068	Chartaceone B	Negative	20.2856	19.991	6.75029	12.1966	13.266	0.159658	1.17387	1.44938	1.55091	0.413136	12.3879
56834288	Terpene glycoside (CHEBI:68944)	Negative	59.3311	55.8207	87.0853	73.3014	84.7706	51.9951	58.3511	58.4736	47.6455	44.2346	40.6208
56842347	Oleuropein-aglycone	Positive	0	0.714829	0.696872	0.656936	1.14152	3.36427	5.465	3.15498	2.97596	3.48504	2.83441
56927843	Aminodeoxyfutalosine	Positive	13.2473	3.169	7.84837	6.40433	3.37372	0.650605	0.22376	1.43821	2.85741	0.630249	5.46267
57339279	3,4-Dihydro-4-hydroxyphenylpyruvate	Positive	0.203884	0	0.0551143	0.0406545	0	5.26492	2.1848	9.63411	5.66788	2.95398	2.59558
57339286	Phytosphingosine 1-phosphate(1-)	Negative	2.18656	3.74332	3.30754	3.62463	4.0284	2.46996	2.0528	2.94177	2.23816	2.8752	1.65367
60193632	Harmala alkaloid (CHEBI:128849)	Positive	0.330803	13.0626	105.459	59.6983	38.9154	0	0	0.026459	0.00644581	0	56.1154
70616707	N-Lactoyl-Tryptophan	Positive	1.29512	2.95725	1.70622	2.00456	1.0465	0.88557	0.359977	4.37795	0.710596	3.63096	5.05862
70678534	2-Hydroxy-6-oxohexa-2,4-dienoic acid	Positive	1.1726	0.901555	4.93057	10.6204	11.144	3.18258	1.93565	3.60275	1.97362	2.42928	0.844802
70678861	S-adenosyl-L-homocysteinate	Negative	71.2656	77.5808	0.919164	1.60726	0.526253	76.3226	128.483	63.6813	93.1726	100.618	44.786
70678967	Legionaminic acid	Positive	1.14136	1.64153	3.17865	4.48521	6.37331	0.913969	0.656682	1.17634	0.950972	1.34895	2.2852
70678976	5-phosphonato-alpha-D-ribose cyclic-1,2-phosphate(3-)	Positive	0.10787	0.649906	2.4883	2.34929	2.94029	1.17725	2.69936	2.07104	1.64686	2.18959	0.837143
70680292	Feruloylacetic acid	Positive	0.0344853	0.400962	1.02587	1.14308	1.53297	2.07305	3.29159	2.29653	1.23724	2.03181	1.62941
70697791	3-O-methyl-isosecotanapartholide	Negative	6.76783	11.1093	34.2057	42.5399	40.2562	5.17926	8.92548	5.47996	4.92689	5.03086	20.9794
70697859	Locoracemoside C	Negative	0	2.16716	2.26619	172.184	334.736	2.79106	3.27629	2.92661	2.48499	2.41926	62.8873
70697987	Diterpenoid (CHEBI:67870)	Positive	0.533031	0.783052	0.672026	0.898293	1.34087	21.1177	13.3834	15.4768	14.6507	13.3765	8.49554
70698012	Hydrangenol 4'-O-beta-D-apiofuranosyl-(1->6)-beta-D-glucopyranoside	Negative	17.1303	12.675	8.1157	9.80187	6.76987	17.1452	27.9751	20.4969	15.7432	19.7562	10.8422
70698180	threo-Carolignan E	Negative	59.8902	48.7025	56.7199	51.192	26.4804	0.188337	1.24638	0.42604	0.131912	0.51124	36.6353
70698204	Benzofuran (CHEBI:70672)	Negative	0.956891	4.20095	10.9938	6.8879	1.96286	3.38162	12.4992	5.02879	5.31892	5.80843	3.62494
71296130	Sophoraisoflavanone A	Negative	2.25379	1.48079	3.25925	1.79571	1.34507	6.9065	6.5272	5.64204	4.61908	4.73231	3.6096
71296214	N-decanoylsphingosine 1-phosphate(2-)	Positive	5.84069	5.26825	1.36655	3.25947	8.61059	6.37092	5.721	5.20528	9.08062	8.03581	3.19803
71298192	Aminotetrasaccharide acetamide (CHEBI:146654)	Negative	0.995074	5.03191	5.72228	4.38146	6.51624	16.2246	16.035	14.1644	14.1276	11.1398	11.4771
71306374	4-Oxobutyl alpha-L-rhamnoside	Negative	0.312099	0.465852	0.688534	0.860809	0.623517	4.17567	5.88433	3.95404	3.525	4.13101	2.50426
71464519	L-Ala-L-Leu-L-Leu-L-Thr	Positive	0	0	0	0	0	3.79012	1.84505	2.92129	2.88082	2.05822	1.85871
71464581	L-Ala-L-Asn-L-Gln-L-Ser	Negative	0.195662	0.0551759	0.0298739	0.753326	1.13099	27.1686	7.44514	29.8543	14.6765	12.0294	11.4762
71464607	L-Arg-L-Asn-Gly-L-Ser	Positive	5.37489	5.08578	7.18877	11.5051	7.85071	3.83958	5.61928	3.80736	4.0038	4.01639	4.99879
71464655	2-[3-carboxy-3-(dimethylamino)propyl]-L-histidine	Positive	1.94518	0.368	0	0	0	0.90498	3.19158	1.68474	3.70938	1.89672	1.31261
71464662	L-Glu-L-Ile-L-Phe	Positive	0	0	0	0.0545851	0	6.4935	4.10134	4.37448	4.5549	7.16946	2.28016
71655802	N-Hydroxy-1-cyclopentene-1-carboxamide	Positive	20.6279	13.3523	19.1581	6.41457	11.7409	2.65496	4.47945	8.24741	2.70295	0.372721	9.82196
71760625	Harmala alkaloid (CHEBI:128854)	Negative	11.6087	34.9717	0	0	0	14.3701	7.41217	7.18435	7.72913	19.5257	16.5417
72193657	3-O-Sinapoylquinic acid	Negative	311.708	275.359	6.72787	9.3761	6.87115	287.32	407.02	242.391	324.173	321.264	171.363
72551449	Isorhamnetin 4'-O-beta-L-glucopyranoside	Negative	12.5462	8.9294	13.5659	10.6845	6.2716	17.2273	10.4001	12.8966	12.1717	15.3063	8.28873
72715772	Pentasaccharide (CHEBI:76886)	Negative	11.6308	13.0528	6.03452	6.6999	5.84024	3.54653	6.3562	4.21625	4.47028	3.17825	9.16982
72800869	2,3-Dihydro-3-hydroxy-6-methoxy-2,2-dimethyl-4H-1-benzopyran-4-one	Negative	6.15225	6.62367	0.297156	0.00173224	0	0.000103948	0.00207806	0.00675784	0.00454427	0.00436228	0.772637
73066469	Nomilinic acid 17-glucoside	Positive	18.1264	24.1584	11.4143	8.52491	10.7324	11.2198	18.5777	12.2692	9.42383	11.9954	10.3133
73077146	Multifidol 2-[apiosyl-(1->6)-glucoside]	Positive	19.8854	10.6054	5.21674	5.89458	9.86079	3.90472	3.06976	2.69801	3.31453	2.37562	11.5145
73357140	Licoagroside A	Positive	17.0504	17.2346	12.8686	15.7511	9.91019	37.9319	22.5093	29.9285	27.1889	31.4611	19.0886
73809747	p-Menthane-2,8,9-triol	Positive	1.46558	0.87736	1.83033	1.97171	2.37672	1.58781	1.4376	1.6695	1.49545	1.46326	1.62607
73809749	Terpene glycoside (CHEBI:167998)	Negative	0.528154	2.31197	17.4431	10.3083	10.8387	37.1259	30.4086	50.7868	44.4193	32.3172	24.5277
73813318	Catechin 3',5-diglucoside	Negative	0.115264	0.798584	4.62037	28.6607	52.612	0.0618284	0.395633	0.076487	0.11042	0.180065	14.1632
73829943	Apigenin 7-O-(2''-O-acetylglucoside)	Negative	10.0784	5.82455	0.846377	0.488445	0	0.566145	1.68015	0.710592	0.852496	1.98649	2.67432
73981596	Ethyl 3-hydroxyoctanoate O-[glucosyl-(1->6)-glucoside]	Negative	2.91722	2.96912	0.905504	0.699968	0.11094	87.2545	45.9653	134.353	119.582	94.5147	33.4123
74029760	1-(3-Methylbutanoyl)-6-apiosylglucose	Positive	0.956964	0.52984	0.511647	0.57256	0.682244	13.7961	9.55018	10.435	7.54841	10.4706	4.16101
74039123	Bufotenine O-glucoside	Negative	0.825287	1.26121	4.33326	4.57235	4.14124	9.23536	8.24937	10.0677	7.26629	6.87168	2.77676
74328989	Secoisolariciresinol 9,9'-diglucoside	Positive	48.914	19.8078	5.3389	4.38668	2.15769	7.17546	10.5536	7.77092	8.07913	8.40922	12.8025
74819335	Glucoliquiritin apioside	Negative	77.8803	160.487	1.59521	8.34081	17.3034	3.52567	18.6046	7.0792	9.43802	13.262	33.8629
74819376	Naringin 6''-rhamnoside	Negative	0.506442	13.8134	0	0	0	0.176546	0	0.379923	0.199265	0.0946977	3.18129
74960882	Egonol gentiobioside	Negative	0	90.9063	131.867	95.7652	66.605	0.211674	0.335154	0.0883569	0	0	36.1869
74977489	Schaftoside 4'-glucoside	Negative	1.12506	0.547117	0.110307	0.752931	5.35851	14.2538	5.3462	9.42405	8.24206	10.4779	2.45287
74977750	Tricin 7-O-neohesperidoside	Negative	25.0676	12.3736	0.0445085	0.0598135	0.0387893	0.539522	1.74258	1.45793	0.985679	0.795978	5.61507
74977992	Galangin 3-[galactosyl-(1->4)-rhamnoside]	Negative	0	0	0	0	0	12.5846	16.0829	12.3023	14.2174	13.7744	0.990487
74978145	3,5,7-Trihydroxy-4'-methoxy-8-prenylflavone 3-[rhamnosyl-(1->6)-galactoside] 7-galactoside	Negative	40.5145	34.1896	2.52817	2.49973	2.02885	0.44924	0.768068	0.902854	1.28063	0.79809	12.8866
75072039	Domesticoside	Negative	5.90307	3.64281	0.349977	0.124193	0	5.256	5.2858	2.65539	3.72802	3.24034	1.93647
75124209	Catechol glucuronide	Negative	0	0	0.287533	0.131018	0	8.92971	17.5759	11.3462	10.3913	10.9115	4.05317
75169766	3-Glucosyl-2,3',4,4',6-pentahydroxybenzophenone	Negative	0.421991	0.500825	13.5858	9.92622	3.33225	0.0430465	0.0409733	0.0501014	0.042748	0	5.36122
76106838	(2S)-2-Amino-3-[(2S,3R)-2-amino-3-[(2S)-2-amino-3-(4-hydroxyphenyl)propanoyl]oxybutanoyl]oxypropanoic acid	Positive	25.1379	5.02226	5.81398	5.21756	1.94157	1.43718	0.754503	1.96772	5.07428	1.56756	9.68741
76463850	Ethyl (S)-3-hydroxybutyrate glucoside	Negative	0.0227715	0.0562732	8.85981	2.36008	1.22952	0.7395	0.467584	0.881113	0.716265	0.583319	1.79905
77195087	(R)-2-Hydroxy-7,8-dimethoxy-2H-1,4-benzoxazin-3(4H)-one 2-glucoside	Negative	0.306297	1.34854	0.624716	1.05451	1.38438	2.24596	5.25001	1.70579	2.83992	2.5361	3.86182
77586265	Galactosyl hydroxylysine	Negative	0	0.069707	2.76563	118.081	184.183	0	0	0	0	0	62.5103
78171387	2,3-Butanediol glucoside	Positive	2.49504	4.82183	4.58189	5.46201	7.18406	38.535	32.8896	33.413	33.1105	31.9516	21.592
78195599	Torachrysone 8-beta-gentiobioside	Positive	11.2964	10.946	10.7454	14.4192	19.2304	4.01769	5.84274	4.31652	5.62695	4.1292	7.60857
78382737	4-O-Methyl-a-D-glucosyl-(1->2)-b-D-xylosyl-(1->4)-D-xylose	Negative	0	0	0	0	0	6.94406	34.5536	7.997	9.22787	12.0686	3.00909
85114699	Isobiflorin	Negative	0.0813136	0.0370253	0.266315	12.7417	18.5916	0.296841	0.0659456	0.433561	0.235674	0.115443	8.12308
85125202	Lyciumin D	Negative	104.124	58.9312	38.9431	19.2491	11.4804	32.6468	55.9902	30.5613	44.2216	43.9344	20.7502
85149847	Citbismine C	Negative	61.49	83.3388	42.6544	41.7484	46.7766	1.79663	19.6787	4.22345	11.3579	5.93699	87.4355
85190792	6-(2-Carboxyethyl)-7-hydroxy-2,2-dimethyl-4-chromanone glucoside	Positive	0.421829	1.59579	15.4291	54.6164	68.0516	1.18858	1.30005	1.27287	0.968575	0.865135	30.1853
85213626	2-Hydroxyacorenone	Positive	4.79127	2.60459	0.715131	0.695353	1.02069	0.518206	0.385872	0.721293	1.17551	0.551919	1.38429
85225480	1,2,10-Trihydroxydihydro-trans-linalyl oxide 7-O-beta-D-glucopyranoside	Negative	0.856155	2.54838	9.14793	9.78639	9.73247	26.3104	24.7303	27.9754	28.0053	20.7062	14.3382
85229275	Rubrofusarin 6-[glucosyl-(1->3)-glucosyl-(1->6)-glucoside]	Negative	0.256529	0.165755	2.36474	36.7295	34.6527	0.720853	1.18101	0.812426	1.02244	0.997045	8.60316
85229901	(3b,5a,6b,25R)-3,6-Dihydroxyspirostane-2,12-dione 3-[4'-(2''-glucosyl-3''-xylosyl)-galactoside]	Negative	21.3947	11.2485	1.38347	0.776267	0.0809843	18.8451	6.82588	28.6646	20.9	7.92776	7.44076
85260329	Lucuminic acid	Negative	6.30606	1.67922	2.88069	2.08815	0.250641	0.0467597	0.24908	0.311099	0.530416	0.419587	1.97676
85262693	Methyl nomilinate 17-glucoside	Positive	9.96253	13.8147	5.26986	4.7958	5.538	6.32794	9.62402	6.81612	6.69185	7.23224	4.5443
85277876	Gladiatoside C1	Negative	1.24056	0.543547	0.788875	0	0.653172	4.03437	5.9251	2.56321	2.80001	3.06356	2.38028
85284146	Apiosylglucosyl 4-hydroxybenzoate	Positive	0.63563	1.64469	0.555585	0.612432	0.342662	6.20987	10.0267	5.91283	6.48353	7.60674	4.43595
85346190	2-(4-Hydroxy-3,5-dimethoxyphenyl)ethanol 4'-glucoside	Negative	19.5758	6.26883	0	0	0	2.64708	5.45636	0.353154	26.6391	13.7026	8.13465
85366474	3-(3,4-Dihydroxyphenyl)-1-propanol 3'-glucoside	Negative	3.11544	5.20727	5.74403	1.18751	1.54638	1.51677	2.04154	2.48838	2.73574	3.81516	2.68494
85405750	Distichonic acid A	Positive	2.74616	9.02448	3.44543	3.63985	5.73778	3.51648	1.79666	1.71398	1.91863	2.3029	5.92806
85502992	Picraquassioside A	Negative	197.32	163.935	9.64594	17.3409	12.3159	56.5607	129.378	43.8288	102.929	112.297	86.9528
85821358	Dehydroanonaine	Negative	3.51417	6.8575	6.57053	7.9654	6.75798	4.17338	4.74667	5.18627	4.61612	3.64708	4.62967
86289157	alpha-L-Fucp-(1->3)-[4d-beta-D-Galp-(1->4)]-beta-D-GlcpNAc-Ome	Positive	34.1502	36.2314	42.1452	35.381	25.7027	12.0835	11.4727	13.6209	18.6053	11.2905	26.179
86289479	1-Caproyl-sn-glycero-3-phosphate(2-)	Positive	0.891135	0.43561	0.507384	0.505024	0.928979	2.49452	2.88015	1.97491	1.99675	1.95514	1.67401
86289604	L-alpha-D-Hepp-(1->3)-L-alpha-D-Hepp-(1->5)-alpha-Kdo	Negative	1.06915	1.57216	0.195159	0.568111	0.783728	11.7811	7.52447	10.6969	7.96695	7.39701	2.77632
86289834	(3R,13R)-3,13-dihydroxymyristic acid	Positive	8.83542	8.67291	2.07446	1.5606	2.93927	11.3758	5.09705	10.2566	14.9993	9.67684	10.9104
86566448	9,10-dimethoxypterocarpan-3-O-beta-D-glucoside	Negative	0.114217	0.926672	3.29089	7.55331	8.815	0.701421	0.548603	1.01785	0.893071	0.867493	1.33079
86741776	L-Glutamyl-L-Phenylalanine benzyl ester	Negative	0.285354	3.60811	67.738	163.37	229.035	3.53279	2.88876	4.54727	3.2779	2.18443	40.7656
90657664	3-Acetylamino-4-hydroxybenzaldehyde	Negative	10.1884	6.69188	1.24423	0.247873	0	75.915	199.905	63.0054	94.5177	97.4853	56.1684
90658820	CMP-deaminoneuraminate	Negative	68.1004	87.2336	86.5275	46.3764	38.091	16.361	32.5314	10.5678	20.0794	28.2072	35.1179
91666355	Methyl 3,4-dicaffeoylquinate	Negative	0	0	0.0655403	14.4295	15.5661	0.0496335	0	0	0	0	3.41946
91825575	D-glucopyranuronic acid	Negative	0.231854	0.638611	6.67009	14.4772	12.4302	0	0	0	0	0	5.86809
91845538	Galactosamine oligosaccharide (CHEBI:145604)	Positive	10.5209	9.75041	6.47433	7.45004	5.73363	15.2079	12.729	12.1046	14.2624	16.7032	8.60903
91846210	Amino trisacharide (CHEBI:146550)	Positive	0.392717	0.869709	0.302482	0	0.0798227	9.28828	11.7899	8.74688	10.2328	9.682	4.40712
91846599	Oligosaccharide sulfate (CHEBI:146560)	Negative	0	84.4447	105.045	73.2408	47.7777	0	0	0	0	0	31.3879
91848470	Amino trisaccharide, Acetamide (CHEBI:146752)	Positive	16.4139	11.9239	24.9068	20.8455	7.83076	5.4339	7.65159	5.63979	10.2978	6.18646	11.6682
91851280	Neuraminic acid (CHEBI:146854)	Negative	0.896732	0.145871	8.39534	27.8711	12.3613	0.794398	0.0866033	0.504947	0.62566	0.710153	7.85462
91851905	Branched trisaccharide (CHEBI:146070)	Negative	3.48359	7.09936	8.5764	8.14499	9.12481	6.76718	9.48042	8.61879	7.64005	7.74992	7.93412
91855520	Neuraminic acid (CHEBI:146996)	Negative	27.8936	26.1164	42.4191	41.0766	49.286	19.8736	30.9239	17.3083	15.9726	23.5535	19.6527
91859334	Amino disaccharide (CHEBI:146542)	Positive	0	0	0	0	0	3.1531	0.443273	4.90672	3.93328	1.49852	1.47425
100927769	Semilepidinoside A	Positive	0	0	0.0802735	0	0.0785202	11.4161	4.00239	9.9162	11.6176	6.40965	2.88146
100972288	Curcumin dimer 1	Negative	0	0	0.236082	42.13	43.1906	0	0	0	0	0.0329211	10.3045
101042548	Oleoside	Negative	5.68882	1.97381	0	0	0	0.380163	2.62906	0	2.96968	2.38236	1.61364
101282316	Gravolenic acid	Negative	4.74999	14.5419	27.8816	20.6957	15.4569	0	0	0	0	0	8.00285
101288418	Diterpene glycoside (Gibberellin A38, CHEBI:191414)	Negative	0	0.216558	4.37178	5.38896	5.1702	0.0829904	0	0.539446	0.0552758	0.0284843	2.16077
101579718	Vanillic acid 4-O-glucuronide	Negative	1.62447	0.463051	0.177606	2.18926	2.30913	4.92329	35.1971	4.22346	10.0115	13.5204	5.23535
101652163	N-Methylschinifoline	Positive	0.174441	2.53935	5.04908	0.489007	11.7941	9.81735	11.706	7.01458	14.115	5.53136	4.02939
101666840	Kanzonol F	Negative	0.0454641	0.222589	0.206226	0.227475	0.327425	29.3108	9.84283	29.9294	16.9757	15.7874	5.2561
101710862	3-Caffeoyl-4-feruloylquinic acid	Negative	5.65428	8.76486	25.8824	30.9244	44.8227	8.85384	5.46461	5.44716	3.5963	6.72579	12.2847
101924277	Benzofuran (CHEBI:191988)	Negative	0.397629	1.37479	7.68413	15.7497	8.8236	0.0878837	0	0	0.0680015	0	5.44907
101936047	Triptobezene K	Positive	0.0335818	0	0.362561	0.494765	0.259228	10.8333	2.9038	9.52664	4.6634	4.80326	3.87075
101995282	Coriandrone E	Positive	0.0364778	0	36.8216	18.6036	27.6591	0	0	0.0271632	0	0.0175154	15.2316
102004842	Kaempferol 3-sophoroside 7-rhamnoside	Negative	3.7372	3.152	4.20827	7.05836	10.3435	22.2455	9.01679	20.9274	13.0096	14.7273	4.46329
102026334	Curcumin 4'-O-beta-D-gentiotetraside	Negative	0	0	1.37695	24.6589	38.4694	0.217662	0.0417167	0.337926	0.266364	0.132171	10.6107
102252771	Ligstroside-aglycone	Positive	4.66213	5.56659	1.43311	2.03128	3.04991	0.376644	0.908905	0.688359	0.720185	0.405166	2.82764
102476811	Cichorioside D	Negative	34.8935	11.9143	10.4287	13.639	7.99922	7.06884	11.223	7.24051	26.454	1.96407	17.6744
118726654	Moracin L	Positive	3.29706	11.6561	18.5908	16.2044	21.7179	20.3648	31.6323	22.6405	16.4059	22.3843	17.1681
121596206	Salicyluric beta-D-glucuronide(1-)	Negative	13.4627	12.8017	8.97088	5.68685	2.39146	13.0847	19.4216	13.0511	14.2107	16.298	9.74643
122706208	beta-D-Delta(4)-GlcpA-(1->4)-beta-D-Glcp-(1->4)-alpha-L-Rhap-(1->3)-D-Glcp	Positive	16.572	14.146	8.86387	7.58741	5.4419	14.0267	6.21148	11.1868	14.8955	15.9186	10.0898
124202082	4-Hydroxy-5-(phenyl)-valeric acid-O-glucuronide	Negative	631.731	502.931	1.8117	11.7288	5.37145	75.5001	220.173	92.7821	180.472	149.65	211.596
124202292	Aromatic ketone (CHEBI:121152)	Negative	11.5782	33.6293	12.3833	5.87295	6.72529	6.12123	15.1736	8.23901	8.96134	8.0423	20.2441
126843513	Glycolaldehyde triphosphate	Negative	7.61277	10.0126	16.2624	13.7869	13.0021	8.34215	6.31168	8.66879	6.14128	7.31792	5.18035
129642615	Phenylalanine glutamate	Negative	6.35591	6.57741	3.34548	3.71148	2.80526	1.48662	1.17051	1.87673	1.22029	0.73509	2.83639
129651058	n-Acetylmuramyl-l-alanine	Positive	21.4993	24.7075	13.3968	11.0471	16.8428	8.71999	15.8535	10.3809	8.29202	13.1646	10.9965
131750851	Gravacridonetriol glucoside	Negative	0.795976	2.12	5.8878	5.89061	7.83056	10.7886	12.8676	11.276	8.75223	10.9961	4.93431
131750855	Acuminoside	Negative	0.78982	1.20157	9.66853	13.6594	12.3845	7.91201	5.39615	7.97044	5.75192	3.65236	2.72046
131750859	4-Hydroxyproline galactoside	Positive	3.21879	3.02493	0.972408	0.822203	0.688938	12.0844	9.04046	9.66022	11.3411	10.5383	6.77864
131750866	(S)-a-Amino-2,5-dihydro-5-oxo-4-isoxazolepropanoic acid N2-glucoside	Negative	1.26131	3.89832	4.40907	6.45006	7.30471	1.89975	1.86246	1.16172	0.956936	1.5775	2.54189
131750883	6-Hydroxydaidzein 4'-glucoside	Negative	24.3834	20.6029	18.5423	19.9781	11.5353	17.9726	10.4497	16.7266	14.1545	17.3391	17.6942
131750952	Taraxacoside	Positive	0	0	0.479924	39.472	47.4596	0	0	0	0	0	25.4907
131750999	2-Feruloyl-1-sinapoylgentiobiose	Negative	5.12052	5.10913	3.76194	5.10109	4.82491	11.8647	9.23311	9.30243	7.58223	11.5547	3.75012
131751049	Resveratrol 4'-glucoside	Positive	0.580644	0.354629	0	0.210299	0.269212	2.82603	2.78517	3.62059	3.29649	2.13337	1.3778
131751059	5-Hydroxy-7,3',4'-trimethoxy-8-methylisoflavone 5-neohesperidoside	Negative	0.243719	5.28004	8.20434	9.24169	8.40693	0.587948	0.975463	1.80094	1.51335	1.13822	6.62756
131751128	(2E,11Z)-5-[5-(Methylthio)-4-penten-2-ynyl]-2-furanacrolein	Negative	6.51989	5.71471	30.7001	15.6631	24.7941	34.5277	42.395	36.5645	21.2813	25.3233	6.02817
131751158	Linalool oxide D 3-[apiosyl-(1->6)-glucoside]	Positive	0.0200438	3.37296	43.9661	36.3311	37.026	0	0	0	0.0735263	0	17.1338
131751189	Methyl 7-epi-12-hydroxyjasmonate glucoside	Negative	2.52962	1.86018	1.80332	1.57493	1.19462	11.5996	4.79443	12.6118	10.6475	4.75357	1.83733
131751198	6-Hydroxypentadecanedioic acid	Negative	21.4623	13.5301	32.2235	24.2996	26.7545	20.194	16.1091	19.322	16.6956	12.6461	17.9532
131751236	Lucyobroside	Positive	1.90151	1.00726	1.68272	1.41437	2.05379	1.64953	1.57367	1.78929	1.34608	1.47165	1.96767
131751261	zeta-Carotene epoxide	Positive	40.251	25.3282	13.8679	19.6848	16.3371	0.0141082	0.036115	0.0509767	0	0.192827	9.00531
131751330	Citronellyl beta-sophoroside	Negative	7.14147	13.9837	15.4024	12.142	13.273	10.1928	3.89659	9.88143	7.64404	5.4045	12.0414
131751335	3-(1,1-Dimethylallyl)scopoletin 7-glucoside	Negative	21.1989	29.9657	33.3994	30.2023	23.8088	4.29454	5.49567	6.37417	6.77867	5.57426	12.028
131751353	Mahaleboside	Negative	0.105807	0.155117	1.52796	6.02131	4.86913	0.506082	0.32659	0.790923	0.732119	0.154544	19.0863
131751357	4-O-Caffeoyl-3-O-feruloylquinic acid	Negative	3.52853	1.67159	0	0	0	2.82039	17.6271	1.10084	31.9735	21.0812	2.35153
131751359	11-Hydroxyyangonin	Negative	0.542782	0.119627	0	0	0	2.39722	12.8387	1.85638	6.99013	7.21976	3.99386
131751380	Methyl salicylate O-[rhamnosyl-(1->6)-glucoside]	Positive	9.75904	3.01076	5.11827	4.71855	4.21447	2.08446	1.72969	1.72257	3.53448	1.68752	5.31475
131751401	Solanolone	Negative	0.299948	2.44648	6.95898	3.33546	0.318238	0	0	0.0291652	0	0	1.44565
131751428	4-Coumaroylputrescine	Negative	1.17875	0.381013	2.92457	2.18563	0.830472	0.0758226	0	2.33157	0.0646672	0.687651	2.24538
131751456	Juglone glucoside	Negative	2.02081	0.94559	0	0	0	11.8037	40.5113	9.11259	20.5792	20.2778	10.1895
131751470	Viniferifuran	Negative	0	0	0	0	0	2.46139	6.37312	3.28371	3.69685	4.27042	2.30893
131751480	trans-Caffeic acid [apiosyl-(1->6)-glucosyl] ester	Negative	10.7178	7.27698	0	0	0	4.13785	13.2063	2.21849	5.40245	6.32239	6.21707
131751516	Mangicrocin	Negative	23.8698	16.0247	0.2835	0	0	11.0239	39.2904	5.75232	30.8996	40.7163	20.7516
131751592	Rutaretin 9-rutinoside	Negative	0.402031	0	0.176324	0.226455	18.0262	0	0	0	0	0	0
131751598	3'-Prenylapigenin 7-[rhamnosyl-(1->6)-glucoside]	Positive	1.34909	0.890365	0.315744	0.43013	1.17466	22.3336	37.3065	19.8112	16.7247	22.7505	7.642
131751608	cis-Ferulic acid [arabinosyl-(1->3)-[glucosyl-(1->6)]-glucosyl] ester	Negative	0	0	9.97236	27.802	32.4609	0	0	0	0	0	0
131751624	3-Demethylsimmondsin 2'-(Z)-ferulate	Negative	0.936463	0.059637	0.853599	0.27386	1.14974	5.39779	2.82177	5.20593	5.39814	4.42318	0.917817
131751636	7-Methyl-1,4,5-naphthalenetriol 4-[xylosyl-(1->6)-glucoside]	Positive	40.9008	28.6274	9.08794	7.39536	7.11507	39.1043	36.2628	30.1255	39.4573	40.1586	32.5987
131751671	Glucosyl (E)-2,6-Dimethyl-2,5-heptadienoate	Positive	0	0	0	0.0554874	0	2.36797	2.00999	3.98599	2.8128	2.17122	1.52399
131751756	2''-Methoxy-(S)-oleuropein	Negative	0.0248156	0.00607126	22.0356	74.1568	123.185	0.721771	0	1.78157	0.224201	0.0472585	0.274981
131751774	6'-Methoxypolygoacetophenoside	Positive	6.29592	1.15442	4.59919	8.22119	2.04478	0	0	0.60667	0.523393	0.13761	2.81643
131751779	6-Caffeoylsucrose	Negative	3.31421	4.3246	13.3859	25.7178	30.6741	3.08258	2.74575	3.25262	4.58742	5.1431	12.955
131751922	6-Feruloylglucose 2,3,4-trihydroxy-3-methylbutylglycoside	Negative	61.4845	55.0532	40.4596	28.7113	37.5133	13.2419	14.056	17.7476	15.9977	12.9865	26.1379
131751981	2-Decarboxybetanin	Negative	0	0	0	0	0	2.9773	3.17422	0.675238	2.39652	6.37084	0.658515
131752069	Anhydrocinnzeylanine	Negative	1.0941	0.438917	0.774295	1.7333	1.76916	19.7693	11.4203	18.2479	12.6362	12.0726	6.60819
131752103	Scillipheosidin 3-[glucosyl-(1->2)-rhamnoside]	Negative	5.69603	6.43217	1.95594	2.59127	4.12306	12.2847	9.66084	13.972	14.0188	10.2553	8.15507
131752145	cis-p-Coumaric acid 4-[apiosyl-(1->2)-glucoside]	Negative	0.373509	0	3.08297	4.22529	9.41548	0	0	0.0305926	0	0	0.231239
131752154	3-Hydroxychavicol 1-[rhamnosyl-(1->6)-glucoside]	Negative	2.09427	3.2027	10.5152	17.3583	29.9849	1.01321	1.02607	1.36459	0.441	1.31866	6.59891
131752170	Achimilic acid	Positive	8.19262	43.4689	10.6618	9.94392	11.9941	1.70973	0.919605	1.35472	1.61874	1.47942	16.3614
131752190	Chrysoeriol 7-O-(6''-malonyl-glucoside)	Positive	81.5136	58.7481	9.51862	8.1494	5.38161	39.9251	50.8369	49.5528	50.2535	56.435	53.2656
131752194	Spinosin A	Negative	14.9693	9.46688	0	0	0	0	0.688096	0	0	0	5.25475
131752195	Spinacetin 3-rutinoside	Positive	1.97518	1.38539	0.0843853	0.178824	0	8.95051	3.37141	5.90926	7.07288	5.27351	2.95828
131752199	Pinobanksin 5-[galactosyl-(1->4)-glucoside]	Positive	13.0466	25.4955	8.47784	6.34309	3.5115	17.1611	21.4066	44.7455	42.333	22.7141	30.8444
131752203	3-Hydroxy-beta-ionol 3-[glucosyl-(1->6)-glucoside]	Negative	0	0	0	0	0	4.62043	3.16731	6.89073	4.75995	3.71033	0
131752322	Rhamnazin 3-sophoroside	Positive	0.102888	1.03818	0.623687	0.34915	0.443876	10.7696	6.03554	9.00883	9.32222	8.06597	3.99066
131752336	Dide-O-methyl-4-O-alpha-D-glucopyranosylsimmondsin	Positive	17.7654	16.3394	7.45442	5.60771	9.12579	12.3668	17.1888	12.0844	13.2303	15.2962	13.0911
131752368	3-Phenylpropyl glucosinolate	Negative	3.15925	4.03742	0	0.00655044	0.0567721	29.9996	42.3308	18.3349	31.4803	44.1615	4.80953
131752485	5-O-beta-D-Xylopyranosyl-L-arabinose	Positive	0.912453	0.142247	0.46694	46.8437	39.2903	1.73842	0.66517	0.649966	9.02508	1.57495	14.338
131752486	Sambacin	Negative	2.74168	20.8682	20.5286	11.0127	9.03371	9.32333	14.11	13.0892	4.53033	9.91844	9.22993
131752512	Tangeraxanthin	Positive	3.30819	3.45972	5.19903	5.73691	6.06769	3.30672	3.37141	3.47574	2.95415	3.21573	2.62041
131752524	Apiumoside	Positive	29.556	31.5482	23.9583	18.9124	17.9893	50.4404	82.6982	40.8489	54.5872	68.1229	34.8962
131752569	2-Cinnamoyl-1-galloyl-beta-D-glucopyranose	Positive	23.7289	16.1509	12.9689	10.9138	8.87383	23.1975	13.9189	14.4595	12.8197	19.6685	16.0192
131752589	Benzoate ester (CHEBI:169309)	Positive	0.0993355	0.119794	8.7019	6.23885	3.86392	0	0	0	0	0	4.69495
131752603	3,5-Dihydroxyphenyl 1-O-(6-O-galloyl-beta-D-glucopyranoside)	Negative	37.2795	78.1531	1.31886	2.36666	1.22013	51.9895	36.4046	34.6407	37.3207	72.476	38.2886
131752610	Ichangin 4-glucoside	Positive	0	2.51722	0.860876	0.547713	1.31124	4.76501	5.67423	4.8271	4.45317	4.03121	3.57104
131752667	Kaempferol 3-xylosylglucoside	Negative	72.6874	73.8046	67.4163	42.5229	63.8456	13.1446	11.893	20.8989	18.1357	13.7092	36.4313
131752737	5-(10,13-Nonadecadienyl)-1,3-benzenediol	Positive	3.19945	0.978284	1.55247	1.46842	1.30759	1.8891	1.57367	4.25751	4.08652	1.74556	2.25378
131752776	Methyl 3,4-dihydroxy-5-prenylbenzoate 3-glucoside	Negative	1.32864	0.191998	0	0	0	9.0374	1.60532	5.64268	5.74971	1.93126	2.60623
131752831	3',7-Dimethoxy-4',5,8-trihydroxyflavone 8-glucoside	Negative	6.91823	6.87584	8.51343	7.90827	5.74465	20.116	13.2788	14.4895	16.0582	20.3498	10.1851
131752876	Pratenol A	Positive	26.3966	45.2959	31.3001	30.2264	18.9846	0.0625315	0.489149	0.306898	0.285773	0.438499	22.0104
131752900	3-Oxo-alpha-ionol 9-[apiosyl-(1->6)-glucoside]	Negative	0	0	0	0	0	5.92453	10.36	8.7299	5.95893	4.99159	1.14468
131752911	9-Hydroxy-7-megastigmen-3-one glucoside	Negative	8.95351	10.1152	15.9503	13.2776	16.6785	10.8142	9.75484	11.4448	8.44664	9.18776	7.42151
131753054	1-Methoxyphaseollin	Negative	1.18662	2.53614	3.03352	4.48567	4.47575	9.59491	16.0712	8.77575	8.96086	9.37458	7.27841
131753072	b-D-Xylopyranosyl-(1->4)-a-L-rhamnopyranosyl-(1->2)-L-arabinose	Positive	0.912335	0.791149	0.0837937	0.179935	0	2.93825	4.10282	1.75118	3.4416	3.7457	0.961304
131753080	2-(4-Hydroxyphenyl)-3,6-dimethoxy-8,8-dimethyl-4H,8H-benzo[1,2-b:3,4-b']dipyran-4-one	Negative	5.34209	3.36033	0	0	0	1.10474	6.79481	0.688198	2.60505	2.92282	2.20596
131753095	Cassitoroside	Positive	26.7553	20.6199	10.3428	10.9842	7.68343	28.7561	21.4805	24.9699	22.956	30.4674	19.9808
131753111	4-(1,1-Dimethyl-2-propenyl)-1,3,5,6-tetrahydroxy-7-prenylxanthone	Negative	2.0416	0.0651077	0.296611	12.6011	14.495	0	0	0	0	0	5.90052
131753120	Prenyl arabinosyl-(1->6)-glucoside	Negative	3.03945	7.10857	22.682	15.8133	16.3006	12.3533	14.8962	14.3036	10.8934	16.844	8.88349
131753153	Isopentyl gentiobioside	Negative	62.6613	88.6345	70.2092	57.6613	48.4533	34.5694	34.0572	41.4437	40.4331	32.9981	52.9641
131753154	Isopropyl apiosylglucoside	Positive	0	0	0	0	0	9.00501	1.8616	6.4684	4.76854	3.88318	1.08169
131753189	Caffeoyl C1-glucuronide	Positive	0	0	0.395081	5.87229	19.082	0	0	0	0	0	4.32091
131769831	12-O-D-Glucuronoside-13-hydroxyoctadec-9Z-enoate	Negative	436.407	479.128	815.672	705.486	801.921	490.36	477.477	538.58	420.389	408.393	359.714
131834072	Lipopolysaccharide (CHEBI:169741)	Negative	13.6885	14.7673	1.27083	1.1505	0.553247	117.934	129.16	78.7943	79.7941	84.2855	23.6626
132472303	S-substituted glutathione (CHEBI:136771)	Negative	13.2698	1.23353	0	0	0	0	0	0	0	0	0
134160293	Pentasaccharide (CHEBI:140813)	Negative	0.758436	8.53699	2.44033	2.35034	1.62174	10.1708	19.5676	11.8297	8.01197	12.4188	6.46387
135292421	O-Carbamoyl-L-serine	Negative	125.771	72.9826	8.79784	2.56706	0	27.0282	113.895	16.6728	97.9448	81.5771	62.084
135398662	7,8-Dihydropteroic acid	Negative	2.82307	1.56239	3.46555	48.1909	16.794	0.608175	2.34421	0.0852304	4.09754	2.81229	8.92667
135398707	5-methyl-5,6,7,8-tetrahydromethanopterin	Negative	10.3738	12.6246	14.5554	10.5234	9.10394	6.40404	9.34661	6.95223	6.63932	5.90924	6.53283
135398712	Pheophytin a	Negative	69.3114	69.5991	38.876	32.7899	35.1672	90.8103	94.548	76.9343	68.2499	74.7438	62.9949
135400435	Suptopin-2	Positive	3.35771	5.01281	19.979	27.8121	24.655	5.92183	1.97026	10.6328	2.25037	6.52831	12.2921
135433285	Quinazoline (CHEBI:114612)	Negative	42.7234	53.1433	29.8821	28.7018	15.384	15.198	8.28378	23.4166	14.4604	12.1133	30.0169
135438597	Tyrosine-betaxanthin	Positive	0.558227	2.46114	2.17184	2.30061	5.49459	0.113942	0	0.107909	0.0721057	0.119844	1.5312
135517023	Quinazoline (CHEBI:107041)	Negative	10.6296	5.54994	4.90259	11.2965	4.88383	1.5493	0.68568	4.50595	1.96149	1.17476	5.97083
135526603	2,6-Dihydroxynicotinic acid	Negative	0.0978862	0.442913	9.65715	49.1635	52.4426	0	0	0.0984086	0	0	15.4018
135563658	gamma-carboxy-L-glutamate(3-)	Positive	218.562	216.631	172.328	143.732	122.722	194.699	316.262	201.664	211.134	242.7	224.898
135563786	N-caffeoylputrescine glycoside	Negative	0.368283	0.0379138	0	0.133555	0.0856367	12.8217	4.92785	24.2064	15.1734	9.48933	4.30248
135718450	7-formamidino-7-deazaguanosine	Positive	0.0569973	0.0389445	0	0	0	10.6674	3.3901	9.98381	6.38953	3.70403	4.25791
135886630	Tenuazonic acid(1−)	Positive	0.0551462	0.0527202	0.658977	1.20354	1.83621	8.68027	4.4461	7.29513	6.65995	5.54927	3.64215
137185904	Blighinone	Negative	0.193117	0.869195	2.24451	0.369366	0	11.593	9.60339	10.7957	8.04212	13.2833	0.586417
137185916	Norrubrofusarin 6-beta-gentiobioside	Negative	1.69793	24.8933	0.283011	0.407253	0.29026	0.351176	0.610272	55.6748	40.4844	0.532014	31.1765
137333733	Theanine glucoside	Negative	12.352	36.9623	34.5406	16.8321	14.1772	14.6008	31.6737	17.0321	12.7681	19.925	18.5091
137333790	L-Asn-L-Met-L-Gln-L-Pro	Positive	7.99844	7.60343	3.46221	4.2757	6.13411	0	1.01995	0.728192	0.448274	0.371263	3.06245
137333895	Lactone tetrasaccharide (CHEBI:143143)	Negative	20.7583	23.3052	10.6138	8.21711	6.78278	2.19286	3.06511	2.86723	3.05844	1.51243	10.1609
137333915	D-cellopentaono-1,5-lactone	Negative	0	0	0	0	0	2.51014	9.32415	1.75802	3.3013	4.48719	2.07836
138628086	Epsilon,epsilon-carotene-3-diol	Positive	7.97138	8.75586	13.6505	13.894	15.0767	10.3095	10.1857	10.1625	9.31286	9.46018	8.2379
138911107	L-Glu-L-Glu-L-Arg	Negative	0	0.438551	0	0.674281	0.20671	6.59329	6.41899	15.2591	8.51986	18.7275	4.89081
139036265	L-glutaminyl-L-lysyl-L-arginine	Positive	1.421	1.3976	2.43846	2.80618	2.74211	1.31409	1.51247	1.63918	1.46191	1.40931	0.923638
145712513	Galbeta1-4(Galbeta1-4Glcbeta1-6)GlcNAcbetaO[CH2]3NH3(+)	Positive	17.8405	17.4711	27.9488	23.5287	29.8436	14.404	19.3215	14.4326	17.6941	15.5449	14.0826
156908320	Ethyl gallate 3-glucuronide	Negative	0.0561378	0.318483	0.191764	0.432249	0.183592	2.7824	3.211	4.14982	3.3448	3.48325	1.53603
156960854	Sinapic acid 4-O-glucuronide	Negative	8.12391	5.75936	12.4061	8.23585	7.93375	7.44378	7.48969	8.45003	6.06797	8.39616	1.1744
156960932	Isolariciresinol glucuronide	Positive	5.40988	5.68673	3.59718	3.31344	1.45958	3.98726	2.26495	2.17692	2.802	3.43261	3.5933
157009897	3-Methylidene-4-oxopentyl angelate	Positive	2.60594	0.493727	0.115933	0.394695	0.326027	6.09664	4.07514	4.34514	2.22946	2.98942	2.34439
157009919	Luteolin 7-glucuronylglucoside	Positive	6.89885	8.23221	4.27536	2.73805	2.62296	5.31677	3.41958	5.1266	4.24939	4.61806	3.10223
157009929	Apigenin 6-C-arabinosyl-8-C-glucoside	Negative	0	0.405323	0.974077	88.0919	168.299	0.236342	0.110316	0.570572	0.568302	0.237642	27.5397
157010039	Lactupicrin methyl ester	Negative	0.0919481	0.631578	0.530985	1.1763	1.52386	24.9159	19.7192	27.5458	26.3344	20.8265	13.0913
157010093	Citrusin IV	Negative	2.35043	0.964598	0.117466	0.0712608	0	9.78368	4.64507	5.17573	10.1168	7.24333	4.11787
348296576	4'-Methyl-(-)-epigallocatechin 3'-glucuronide	Positive	4.00025	2.5184	0.521264	0	0	2.0358	4.3844	1.87722	2.57852	5.34091	2.39474
348314471	3,4-Dihydroxybenzaldehyde	Negative	3.13862	5.03425	5.55614	4.46049	3.67258	0	0	0	0	0	2.29446

## Sheet: Table S6
Table S6. Targeted metabolomic analysis of fruits (F) and leaves (L) of V. planifolia at different developmental stages. Average concentration per sample (µg/mg)
PubChem ID	Description	1.5 F	2 F	4 F	6 F	8 F	1.5 L	2 L	4 L	6 L	8 L
444539	trans-Cinnamic acid	0.0482	0.0278	D	ND	ND	D	D	D	D	D
637542	4-Coumaric acid	0.026	0.0266	0.0668	0.1337	0.0601	0.0302	0.0154	0.0487	0.0516	0.017
689043	Caffeic acid	0.0032	0.0036	0.0182	0.0146	0.0126	0.0051	0.0041	0.005	0.0043	0.005
445858	Ferulic acid	0.0061	0.0053	0.0051	0.0061	0.0046	0.0034	0.0041	0.0041	0.0039	0.0035
126	4-Hydroxybenzaldehyde	ND	0.9479	6.1011	22.4009	10.3263	ND	ND	ND	ND	ND
348314471	3,4-Dihydroxybenzaldehyde	ND	0.0154	0.0147	0.0141	ND	ND	ND	ND	ND	ND
1183	Vanillin	ND	0.9844	7.419	25.3564	6.8865	ND	ND	ND	ND	ND
6452133	Vanillin 4-O-β-D-glucoside	ND	ND	3.9133	32.7366	35.6938	ND	ND	ND	ND	ND
*ND: Non-detected acoording to LOD; D: Detected but not quantified according to LOQ
